# Supplementary material for: Photothermal CO2 conversion to ethanol through photothermal heterojunction-nanosheet arrays
Source: Nat Commun. 2024 Jul 5;15:5639. doi: 10.1038/s41467-024-49928-0 (PMC11224241; doi:10.1038/s41467-024-49928-0)
Supplement: Supplementary file 4 — Supplementary Data 1 [file 41467_2024_49928_MOESM4_ESM.zip]

Archive with 18 entries (18 files):
- Supplementary Data-structure/CHO adsorbed on Cu2Se model.txt
- Supplementary Data-structure/CHO adsorbed on Cu-Cu2Se model.txt
- Supplementary Data-structure/CO adsorbed on Cu2Se model.txt
- Supplementary Data-structure/CO adsorbed on Cu-Cu2Se model.txt
- Supplementary Data-structure/Cu2O-Cu2Se heterostructure.txt
- Supplementary Data-structure/Cu2O-slab for formation energy.txt
- Supplementary Data-structure/Cu2Se-slab for formation energy.txt
- Supplementary Data-structure/Cu-Cu2Se-nanosheet array model.txt
- Supplementary Data-structure/Final model for C-C coupling on Cu-Cu2Se.txt
- Supplementary Data-structure/Final model for C-C coupling on pure Cu.txt
- Supplementary Data-structure/Final model for C-C coupling on pure Cu2Se.txt
- Supplementary Data-structure/Final model for H2O dissociation on Cu2O.txt
- Supplementary Data-structure/Final model for H2O dissociation on Cu2O-Cu2Se.txt
- Supplementary Data-structure/Initial model for C-C coupling on Cu-Cu2Se.txt
- Supplementary Data-structure/Initial model for C-C coupling on pure Cu.txt
- Supplementary Data-structure/Initial model for C-C coupling on pure Cu2Se.txt
- Supplementary Data-structure/Initial model for H2O dissociation on Cu2O.txt
- Supplementary Data-structure/Initial model for H2O dissociation on Cu2O-Cu2Se.txt
