# Supplementary material for: Photothermal CO2 conversion to ethanol through photothermal heterojunction-nanosheet arrays
Source: Nat Commun. 2024 Jul 5;15:5639. doi: 10.1038/s41467-024-49928-0 (PMC11224241; doi:10.1038/s41467-024-49928-0)
Supplement: Supplementary file 4 — Supplementary Data 1 [file 41467_2024_49928_MOESM4_ESM.zip › Supplementary Data-structure/CHO adsorbed on Cu2Se model.txt]

 CHO-Cu2Se                               
   1.00000000000000     
    11.6716003417999996    0.0000000000000000    0.0000000000000000
     0.0000000000000000   11.6716003417999996    0.0000000000000000
     0.0000000000000000    0.0000000000000000   25.2126007080000001
   Se   Cu   C    O    H 
    32    64     1     1     1
Selective dynamics
Direct
  0.0000000000000000  0.0000000000000000  0.1736000029999971   F   F   F
  0.0071676311349536  0.9867246633636019  0.4113216131694464   T   T   T
  0.0000000000000000  0.2500000000000000  0.0578700009999977   F   F   F
  0.0207122461640113  0.2598848069245515  0.2873203012008135   T   T   T
  0.2500000000000000  0.0000000000000000  0.0578700009999977   F   F   F
  0.2601053082836555  0.9951594315596679  0.2888704318984364   T   T   T
  0.2500000000000000  0.2500000000000000  0.1736000029999971   F   F   F
  0.2580722597356121  0.2471599662417301  0.4059355618823593   T   T   T
  0.5000000000000000  0.0000000000000000  0.1736000029999971   F   F   F
  0.4949418961518738  0.0091220760869814  0.4099383987167025   T   T   T
  0.5000000000000000  0.2500000000000000  0.0578700009999977   F   F   F
  0.4884650835902407  0.2587786912347634  0.2926685245961813   T   T   T
  0.7500000000000000  0.0000000000000000  0.0578700009999977   F   F   F
  0.7610735270959900  0.0287535078761221  0.2847131692841005   T   T   T
  0.7500000000000000  0.2500000000000000  0.1736000029999971   F   F   F
  0.7337720876875852  0.2578153925601513  0.4139879503545998   T   T   T
  0.0000000000000000  0.5000000000000000  0.1736000029999971   F   F   F
  0.9914132780836499  0.5078811734930787  0.4082788375693939   T   T   T
  0.0000000000000000  0.7500000000000000  0.0578700009999977   F   F   F
  0.9914210512845555  0.7559554225294107  0.2914598134087938   T   T   T
  0.2500000000000000  0.5000000000000000  0.0578700009999977   F   F   F
  0.2634919148655729  0.5299495872827589  0.2847101219354768   T   T   T
  0.2500000000000000  0.7500000000000000  0.1736000029999971   F   F   F
  0.2278236858453604  0.7636732965510906  0.4089367318134541   T   T   T
  0.5000000000000000  0.5000000000000000  0.1736000029999971   F   F   F
  0.5084899349208577  0.4791495340146443  0.4079959383517757   T   T   T
  0.5000000000000000  0.7500000000000000  0.0578700009999977   F   F   F
  0.5099066218795888  0.7519500567087161  0.2934173560749058   T   T   T
  0.7500000000000000  0.5000000000000000  0.0578700009999977   F   F   F
  0.7469847116853754  0.5077970613654895  0.2905378118391613   T   T   T
  0.7500000000000000  0.7500000000000000  0.1736000029999971   F   F   F
  0.7592944197690876  0.7515871093060014  0.4112583324789051   T   T   T
  0.1250000000000000  0.1250000000000000  0.0000000000000000   F   F   F
  0.1171371274022267  0.1012838199832430  0.2427333947174987   T   T   T
  0.3750000000000000  0.3750000000000000  0.1157300030000030   F   F   F
  0.3344427848609259  0.4166588438633536  0.3637453749877238   T   T   T
  0.3750000000000000  0.3750000000000000  0.0000000000000000   F   F   F
  0.3596168713535102  0.3705923166787480  0.2400373936431519   T   T   T
  0.1250000000000000  0.1250000000000000  0.1157300030000030   F   F   F
  0.0872341907489093  0.1569408422060658  0.3749724730589209   T   T   T
  0.3750000000000000  0.1250000000000000  0.1157300030000030   F   F   F
  0.3704795268945720  0.1175028978003844  0.3542199046974486   T   T   T
  0.1250000000000000  0.3750000000000000  0.0000000000000000   F   F   F
  0.1338253967258121  0.4000964207130136  0.2423589430200690   T   T   T
  0.1250000000000000  0.3750000000000000  0.1157300030000030   F   F   F
  0.1201912796728699  0.3748414752567810  0.3714520672949684   T   T   T
  0.3750000000000000  0.1250000000000000  0.0000000000000000   F   F   F
  0.3712102022739921  0.1323641195620449  0.2359624822103793   T   T   T
  0.6250000000000000  0.1250000000000000  0.0000000000000000   F   F   F
  0.6022682920375019  0.1337426202243197  0.2387042664590819   T   T   T
  0.8750000000000000  0.3750000000000000  0.1157300030000030   F   F   F
  0.9002025486183463  0.3404093765303329  0.3744528914474430   T   T   T
  0.8750000000000000  0.3750000000000000  0.0000000000000000   F   F   F
  0.8423207002163413  0.3419476542683911  0.2613902027789987   T   T   T
  0.6250000000000000  0.1250000000000000  0.1157300030000030   F   F   F
  0.6651383957088747  0.0843182507229711  0.3708611493532954   T   T   T
  0.8750000000000000  0.1250000000000000  0.1157300030000030   F   F   F
  0.8746181204081761  0.1265855425206398  0.3903059312529181   T   T   T
  0.6250000000000000  0.3750000000000000  0.0000000000000000   F   F   F
  0.6247384482399118  0.3686986364675136  0.2390385533479389   T   T   T
  0.6250000000000000  0.3750000000000000  0.1157300030000030   F   F   F
  0.6421385799250188  0.3620742130530268  0.3459777389142843   T   T   T
  0.8750000000000000  0.1250000000000000  0.0000000000000000   F   F   F
  0.8963838690344046  0.1399336244427116  0.2315907975261033   T   T   T
  0.1250000000000000  0.6250000000000000  0.0000000000000000   F   F   F
  0.1022446345170108  0.6256498449533038  0.2394352181685757   T   T   T
  0.3750000000000000  0.8750000000000000  0.1157300030000030   F   F   F
  0.3966276048320158  0.8472889785896076  0.3745883406915677   T   T   T
  0.3750000000000000  0.8750000000000000  0.0000000000000000   F   F   F
  0.3792710279876287  0.8672509160304854  0.2386757774245944   T   T   T
  0.1250000000000000  0.6250000000000000  0.1157300030000030   F   F   F
  0.1576523885054156  0.5911641196900492  0.3673695349293798   T   T   T
  0.3750000000000000  0.6250000000000000  0.1157300030000030   F   F   F
  0.3713067291301995  0.6244186704035467  0.4069277826792403   T   T   T
  0.1250000000000000  0.8750000000000000  0.0000000000000000   F   F   F
  0.1252578663931392  0.8693115591551667  0.2387829506738340   T   T   T
  0.1250000000000000  0.8750000000000000  0.1157300030000030   F   F   F
  0.1176834804041649  0.8912416450090938  0.3459745376653603   T   T   T
  0.3750000000000000  0.6250000000000000  0.0000000000000000   F   F   F
  0.3965435910146554  0.6413628001804900  0.2312406300594629   T   T   T
  0.6250000000000000  0.6250000000000000  0.0000000000000000   F   F   F
  0.6250687230818353  0.6245744934343336  0.2353507069844374   T   T   T
  0.8750000000000000  0.8750000000000000  0.1157300030000030   F   F   F
  0.8335643913938003  0.9173706953681849  0.3674426706188764   T   T   T
  0.8750000000000000  0.8750000000000000  0.0000000000000000   F   F   F
  0.8155692487490344  0.8371796510067774  0.2609996050553951   T   T   T
  0.6250000000000000  0.6250000000000000  0.1157300030000030   F   F   F
  0.6025565261187865  0.6447265576222670  0.3781554265791414   T   T   T
  0.8750000000000000  0.6250000000000000  0.1157300030000030   F   F   F
  0.8666194933222784  0.6244709676524335  0.3564137534222851   T   T   T
  0.6250000000000000  0.8750000000000000  0.0000000000000000   F   F   F
  0.6043373493496391  0.9129440918934359  0.2573653323324839   T   T   T
  0.6250000000000000  0.8750000000000000  0.1157300030000030   F   F   F
  0.6154558685192180  0.8670273953765719  0.3712160710002855   T   T   T
  0.8750000000000000  0.6250000000000000  0.0000000000000000   F   F   F
  0.8745207027110680  0.6248710015603703  0.2355128978404930   T   T   T
  0.3723130357961631  0.6187384776160966  0.4848208336574586   T   T   T
  0.3117210348003206  0.5601236149106560  0.5115416026722888   T   T   T
  0.4368159922093332  0.6811501301672854  0.4998644173973003   T   T   T
 
  0.00000000E+00  0.00000000E+00  0.00000000E+00
  0.00000000E+00  0.00000000E+00  0.00000000E+00
  0.00000000E+00  0.00000000E+00  0.00000000E+00
  0.00000000E+00  0.00000000E+00  0.00000000E+00
  0.00000000E+00  0.00000000E+00  0.00000000E+00
  0.00000000E+00  0.00000000E+00  0.00000000E+00
  0.00000000E+00  0.00000000E+00  0.00000000E+00
  0.00000000E+00  0.00000000E+00  0.00000000E+00
  0.00000000E+00  0.00000000E+00  0.00000000E+00
  0.00000000E+00  0.00000000E+00  0.00000000E+00
  0.00000000E+00  0.00000000E+00  0.00000000E+00
  0.00000000E+00  0.00000000E+00  0.00000000E+00
  0.00000000E+00  0.00000000E+00  0.00000000E+00
  0.00000000E+00  0.00000000E+00  0.00000000E+00
  0.00000000E+00  0.00000000E+00  0.00000000E+00
  0.00000000E+00  0.00000000E+00  0.00000000E+00
  0.00000000E+00  0.00000000E+00  0.00000000E+00
  0.00000000E+00  0.00000000E+00  0.00000000E+00
  0.00000000E+00  0.00000000E+00  0.00000000E+00
  0.00000000E+00  0.00000000E+00  0.00000000E+00
  0.00000000E+00  0.00000000E+00  0.00000000E+00
  0.00000000E+00  0.00000000E+00  0.00000000E+00
  0.00000000E+00  0.00000000E+00  0.00000000E+00
  0.00000000E+00  0.00000000E+00  0.00000000E+00
  0.00000000E+00  0.00000000E+00  0.00000000E+00
  0.00000000E+00  0.00000000E+00  0.00000000E+00
  0.00000000E+00  0.00000000E+00  0.00000000E+00
  0.00000000E+00  0.00000000E+00  0.00000000E+00
  0.00000000E+00  0.00000000E+00  0.00000000E+00
  0.00000000E+00  0.00000000E+00  0.00000000E+00
  0.00000000E+00  0.00000000E+00  0.00000000E+00
  0.00000000E+00  0.00000000E+00  0.00000000E+00
  0.00000000E+00  0.00000000E+00  0.00000000E+00
  0.00000000E+00  0.00000000E+00  0.00000000E+00
  0.00000000E+00  0.00000000E+00  0.00000000E+00
  0.00000000E+00  0.00000000E+00  0.00000000E+00
  0.00000000E+00  0.00000000E+00  0.00000000E+00
  0.00000000E+00  0.00000000E+00  0.00000000E+00
  0.00000000E+00  0.00000000E+00  0.00000000E+00
  0.00000000E+00  0.00000000E+00  0.00000000E+00
  0.00000000E+00  0.00000000E+00  0.00000000E+00
  0.00000000E+00  0.00000000E+00  0.00000000E+00
  0.00000000E+00  0.00000000E+00  0.00000000E+00
  0.00000000E+00  0.00000000E+00  0.00000000E+00
  0.00000000E+00  0.00000000E+00  0.00000000E+00
  0.00000000E+00  0.00000000E+00  0.00000000E+00
  0.00000000E+00  0.00000000E+00  0.00000000E+00
  0.00000000E+00  0.00000000E+00  0.00000000E+00
  0.00000000E+00  0.00000000E+00  0.00000000E+00
  0.00000000E+00  0.00000000E+00  0.00000000E+00
  0.00000000E+00  0.00000000E+00  0.00000000E+00
  0.00000000E+00  0.00000000E+00  0.00000000E+00
  0.00000000E+00  0.00000000E+00  0.00000000E+00
  0.00000000E+00  0.00000000E+00  0.00000000E+00
  0.00000000E+00  0.00000000E+00  0.00000000E+00
  0.00000000E+00  0.00000000E+00  0.00000000E+00
  0.00000000E+00  0.00000000E+00  0.00000000E+00
  0.00000000E+00  0.00000000E+00  0.00000000E+00
  0.00000000E+00  0.00000000E+00  0.00000000E+00
  0.00000000E+00  0.00000000E+00  0.00000000E+00
  0.00000000E+00  0.00000000E+00  0.00000000E+00
  0.00000000E+00  0.00000000E+00  0.00000000E+00
  0.00000000E+00  0.00000000E+00  0.00000000E+00
  0.00000000E+00  0.00000000E+00  0.00000000E+00
  0.00000000E+00  0.00000000E+00  0.00000000E+00
  0.00000000E+00  0.00000000E+00  0.00000000E+00
  0.00000000E+00  0.00000000E+00  0.00000000E+00
  0.00000000E+00  0.00000000E+00  0.00000000E+00
  0.00000000E+00  0.00000000E+00  0.00000000E+00
  0.00000000E+00  0.00000000E+00  0.00000000E+00
  0.00000000E+00  0.00000000E+00  0.00000000E+00
  0.00000000E+00  0.00000000E+00  0.00000000E+00
  0.00000000E+00  0.00000000E+00  0.00000000E+00
  0.00000000E+00  0.00000000E+00  0.00000000E+00
  0.00000000E+00  0.00000000E+00  0.00000000E+00
  0.00000000E+00  0.00000000E+00  0.00000000E+00
  0.00000000E+00  0.00000000E+00  0.00000000E+00
  0.00000000E+00  0.00000000E+00  0.00000000E+00
  0.00000000E+00  0.00000000E+00  0.00000000E+00
  0.00000000E+00  0.00000000E+00  0.00000000E+00
  0.00000000E+00  0.00000000E+00  0.00000000E+00
  0.00000000E+00  0.00000000E+00  0.00000000E+00
  0.00000000E+00  0.00000000E+00  0.00000000E+00
  0.00000000E+00  0.00000000E+00  0.00000000E+00
  0.00000000E+00  0.00000000E+00  0.00000000E+00
  0.00000000E+00  0.00000000E+00  0.00000000E+00
  0.00000000E+00  0.00000000E+00  0.00000000E+00
  0.00000000E+00  0.00000000E+00  0.00000000E+00
  0.00000000E+00  0.00000000E+00  0.00000000E+00
  0.00000000E+00  0.00000000E+00  0.00000000E+00
  0.00000000E+00  0.00000000E+00  0.00000000E+00
  0.00000000E+00  0.00000000E+00  0.00000000E+00
  0.00000000E+00  0.00000000E+00  0.00000000E+00
  0.00000000E+00  0.00000000E+00  0.00000000E+00
  0.00000000E+00  0.00000000E+00  0.00000000E+00
  0.00000000E+00  0.00000000E+00  0.00000000E+00
  0.00000000E+00  0.00000000E+00  0.00000000E+00
  0.00000000E+00  0.00000000E+00  0.00000000E+00
  0.00000000E+00  0.00000000E+00  0.00000000E+00
