# Supplementary material for: Photothermal CO2 conversion to ethanol through photothermal heterojunction-nanosheet arrays
Source: Nat Commun. 2024 Jul 5;15:5639. doi: 10.1038/s41467-024-49928-0 (PMC11224241; doi:10.1038/s41467-024-49928-0)
Supplement: Supplementary file 4 — Supplementary Data 1 [file 41467_2024_49928_MOESM4_ESM.zip › Supplementary Data-structure/CHO adsorbed on Cu-Cu2Se model.txt]

 CHO-Cu-Cu2Se                               
   1.00000000000000     
    17.7084007262999990    0.0000000000000000    0.0000000000000000
     0.0000000000000000    5.5000000000000000    0.0000000000000000
     0.0000000000000000    0.0000000000000000   26.2607994080000005
   Cu   Se   C    O    H 
    72     9     1     1     1
Selective dynamics
Direct
  0.0000000000000000  0.0000000000000000  0.0000000000000000   F   F   F
  0.1250000000000000  0.2500000000000000  0.0000000000000000   F   F   F
  0.9823155610680891  0.9997109783147319  0.2353798443867171   T   T   T
  0.1148707322152003  0.2369977423017834  0.2369367442368898   T   T   T
  0.0782836155380835 -0.0002978907932699  0.1560625704595520   T   T   T
  0.2043160460804498  0.2462877481075607  0.1569491128018785   T   T   T
  0.0416699980000033  0.2500000000000000  0.0794700009999971   F   F   F
  0.1666699949999995  0.0000000000000000  0.0794700009999971   F   F   F
  0.0000000000000000  0.5000000000000000  0.0000000000000000   F   F   F
  0.1250000000000000  0.7500000000000000  0.0000000000000000   F   F   F
  0.9897457319678237  0.4995718536658863  0.2318892626970017   T   T   T
  0.1148198240166763  0.7611484162453247  0.2367958204579040   T   T   T
  0.0811691908247445  0.4995581532557291  0.1588674200969840   T   T   T
  0.2043075248655037  0.7526225875024686  0.1569211865663132   T   T   T
  0.0416699980000033  0.7500000000000000  0.0794700009999971   F   F   F
  0.1666699949999995  0.5000000000000000  0.0794700009999971   F   F   F
  0.2500000000000000  0.0000000000000000  0.0000000000000000   F   F   F
  0.3750000000000000  0.2500000000000000  0.0000000000000000   F   F   F
  0.2404068879544781  0.9994300003684611  0.2347947470767168   T   T   T
  0.3647962911803447  0.2509577918651135  0.2380471315238732   T   T   T
  0.3295679628043946  0.9993019272654986  0.1577845315455397   T   T   T
  0.4531690112206496  0.2481299585367858  0.1563178988827466   T   T   T
  0.2916699949999995  0.2500000000000000  0.0794700009999971   F   F   F
  0.4166699949999995  0.0000000000000000  0.0794700009999971   F   F   F
  0.2500000000000000  0.5000000000000000  0.0000000000000000   F   F   F
  0.3750000000000000  0.7500000000000000  0.0000000000000000   F   F   F
  0.2365555628500998  0.4994423928979672  0.2334993907500560   T   T   T
  0.3649910018966174  0.7446725364355127  0.2378418829720662   T   T   T
  0.3298092265538073  0.4990447255397168  0.1590330419741149   T   T   T
  0.4532575794006835  0.7502399558578895  0.1563591294481575   T   T   T
  0.2916699949999995  0.7500000000000000  0.0794700009999971   F   F   F
  0.4166699949999995  0.5000000000000000  0.0794700009999971   F   F   F
  0.5000000000000000  0.0000000000000000  0.0000000000000000   F   F   F
  0.6250000000000000  0.2500000000000000  0.0000000000000000   F   F   F
  0.4883043332334214  0.9987698291336889  0.2331178776976470   T   T   T
  0.6131039611084885  0.2509140551752372  0.2382551052695891   T   T   T
  0.5780244920632996  0.9994280774986548  0.1581534852314055   T   T   T
  0.7026152387752314  0.2463053004833885  0.1580569858273516   T   T   T
  0.5416700239999983  0.2500000000000000  0.0794700009999971   F   F   F
  0.6666700239999983  0.0000000000000000  0.0794700009999971   F   F   F
  0.5000000000000000  0.5000000000000000  0.0000000000000000   F   F   F
  0.6250000000000000  0.7500000000000000  0.0000000000000000   F   F   F
  0.4885426545647968  0.4983718537682057  0.2310865837355313   T   T   T
  0.6129832140528426  0.7451544308071374  0.2380661228225222   T   T   T
  0.5805685018637864  0.4992865064103849  0.1584423262616239   T   T   T
  0.7026517257239054  0.7531204269159758  0.1580253952407714   T   T   T
  0.5416700239999983  0.7500000000000000  0.0794700009999971   F   F   F
  0.6666700239999983  0.5000000000000000  0.0794700009999971   F   F   F
  0.7500000000000000  0.0000000000000000  0.0000000000000000   F   F   F
  0.8750000000000000  0.2500000000000000  0.0000000000000000   F   F   F
  0.7447168784503779  0.9998556025973820  0.2367754572034783   T   T   T
  0.8641502726092872  0.2588785510839493  0.2326796178198433   T   T   T
  0.8273246749596639  0.9997670457067056  0.1574892228442906   T   T   T
  0.9546344678461933  0.2470611514600377  0.1565253259150726   T   T   T
  0.7916700239999983  0.2500000000000000  0.0794700009999971   F   F   F
  0.9166700239999983  0.0000000000000000  0.0794700009999971   F   F   F
  0.7500000000000000  0.5000000000000000  0.0000000000000000   F   F   F
  0.8750000000000000  0.7500000000000000  0.0000000000000000   F   F   F
  0.7399841928110500  0.4995090456690217  0.2334075529346218   T   T   T
  0.8641233449644353  0.7405215775160995  0.2327084534110956   T   T   T
  0.8277198626386447  0.4998394124772896  0.1559015912238045   T   T   T
  0.9546307872584991  0.7525351133489044  0.1565386531977673   T   T   T
  0.7916700239999983  0.7500000000000000  0.0794700009999971   F   F   F
  0.9166700239999983  0.5000000000000000  0.0794700009999971   F   F   F
  0.5866309038026665  0.2471768478598086  0.3699912223279501   T   T   T
  0.4109300080000011  0.7390900250000030  0.4850000140000006   F   F   F
  0.4004891535262384  0.7379231558162208  0.3695697173275084   T   T   T
  0.5757099989999972  0.2390899959999970  0.4850000140000006   F   F   F
  0.5757099989999972  0.7390900250000030  0.4850000140000006   F   F   F
  0.4010650177399719  0.2447360006809364  0.3695533734557090   T   T   T
  0.4109300080000011  0.2390899959999970  0.4850000140000006   F   F   F
  0.5876109279921194  0.7366221990075924  0.3699444906541935   T   T   T
  0.6550557485898763  0.4902377674146964  0.4293341950060396   T   T   T
  0.4937909075099934  0.4926751001256350  0.3194544474251645   T   T   T
  0.6604998657994660  0.9944098797430396  0.3093944430545412   T   T   T
  0.4937019773177295  0.9900079072206550  0.4219653664639955   T   T   T
  0.3327362081465999  0.4900521572394553  0.4288871334544314   T   T   T
  0.3223944500728101  0.9938124319149980  0.3109623573323389   T   T   T
  0.4933199880000032  0.4890899959999970  0.5405499940000027   F   F   F
  0.6580899949999974  0.9890900250000030  0.5405499940000027   F   F   F
  0.3285399970000000  0.9890900250000030  0.5405499940000027   F   F   F
  0.0926475493652630  0.9997167625100011  0.2970425819944698   T   T   T
  0.0238220455823805  0.9985768192387107  0.3101329108205731   T   T   T
  0.1347502843961679  0.9981614881432976  0.3286412311087756   T   T   T
 
  0.00000000E+00  0.00000000E+00  0.00000000E+00
  0.00000000E+00  0.00000000E+00  0.00000000E+00
  0.00000000E+00  0.00000000E+00  0.00000000E+00
  0.00000000E+00  0.00000000E+00  0.00000000E+00
  0.00000000E+00  0.00000000E+00  0.00000000E+00
  0.00000000E+00  0.00000000E+00  0.00000000E+00
  0.00000000E+00  0.00000000E+00  0.00000000E+00
  0.00000000E+00  0.00000000E+00  0.00000000E+00
  0.00000000E+00  0.00000000E+00  0.00000000E+00
  0.00000000E+00  0.00000000E+00  0.00000000E+00
  0.00000000E+00  0.00000000E+00  0.00000000E+00
  0.00000000E+00  0.00000000E+00  0.00000000E+00
  0.00000000E+00  0.00000000E+00  0.00000000E+00
  0.00000000E+00  0.00000000E+00  0.00000000E+00
  0.00000000E+00  0.00000000E+00  0.00000000E+00
  0.00000000E+00  0.00000000E+00  0.00000000E+00
  0.00000000E+00  0.00000000E+00  0.00000000E+00
  0.00000000E+00  0.00000000E+00  0.00000000E+00
  0.00000000E+00  0.00000000E+00  0.00000000E+00
  0.00000000E+00  0.00000000E+00  0.00000000E+00
  0.00000000E+00  0.00000000E+00  0.00000000E+00
  0.00000000E+00  0.00000000E+00  0.00000000E+00
  0.00000000E+00  0.00000000E+00  0.00000000E+00
  0.00000000E+00  0.00000000E+00  0.00000000E+00
  0.00000000E+00  0.00000000E+00  0.00000000E+00
  0.00000000E+00  0.00000000E+00  0.00000000E+00
  0.00000000E+00  0.00000000E+00  0.00000000E+00
  0.00000000E+00  0.00000000E+00  0.00000000E+00
  0.00000000E+00  0.00000000E+00  0.00000000E+00
  0.00000000E+00  0.00000000E+00  0.00000000E+00
  0.00000000E+00  0.00000000E+00  0.00000000E+00
  0.00000000E+00  0.00000000E+00  0.00000000E+00
  0.00000000E+00  0.00000000E+00  0.00000000E+00
  0.00000000E+00  0.00000000E+00  0.00000000E+00
  0.00000000E+00  0.00000000E+00  0.00000000E+00
  0.00000000E+00  0.00000000E+00  0.00000000E+00
  0.00000000E+00  0.00000000E+00  0.00000000E+00
  0.00000000E+00  0.00000000E+00  0.00000000E+00
  0.00000000E+00  0.00000000E+00  0.00000000E+00
  0.00000000E+00  0.00000000E+00  0.00000000E+00
  0.00000000E+00  0.00000000E+00  0.00000000E+00
  0.00000000E+00  0.00000000E+00  0.00000000E+00
  0.00000000E+00  0.00000000E+00  0.00000000E+00
  0.00000000E+00  0.00000000E+00  0.00000000E+00
  0.00000000E+00  0.00000000E+00  0.00000000E+00
  0.00000000E+00  0.00000000E+00  0.00000000E+00
  0.00000000E+00  0.00000000E+00  0.00000000E+00
  0.00000000E+00  0.00000000E+00  0.00000000E+00
  0.00000000E+00  0.00000000E+00  0.00000000E+00
  0.00000000E+00  0.00000000E+00  0.00000000E+00
  0.00000000E+00  0.00000000E+00  0.00000000E+00
  0.00000000E+00  0.00000000E+00  0.00000000E+00
  0.00000000E+00  0.00000000E+00  0.00000000E+00
  0.00000000E+00  0.00000000E+00  0.00000000E+00
  0.00000000E+00  0.00000000E+00  0.00000000E+00
  0.00000000E+00  0.00000000E+00  0.00000000E+00
  0.00000000E+00  0.00000000E+00  0.00000000E+00
  0.00000000E+00  0.00000000E+00  0.00000000E+00
  0.00000000E+00  0.00000000E+00  0.00000000E+00
  0.00000000E+00  0.00000000E+00  0.00000000E+00
  0.00000000E+00  0.00000000E+00  0.00000000E+00
  0.00000000E+00  0.00000000E+00  0.00000000E+00
  0.00000000E+00  0.00000000E+00  0.00000000E+00
  0.00000000E+00  0.00000000E+00  0.00000000E+00
  0.00000000E+00  0.00000000E+00  0.00000000E+00
  0.00000000E+00  0.00000000E+00  0.00000000E+00
  0.00000000E+00  0.00000000E+00  0.00000000E+00
  0.00000000E+00  0.00000000E+00  0.00000000E+00
  0.00000000E+00  0.00000000E+00  0.00000000E+00
  0.00000000E+00  0.00000000E+00  0.00000000E+00
  0.00000000E+00  0.00000000E+00  0.00000000E+00
  0.00000000E+00  0.00000000E+00  0.00000000E+00
  0.00000000E+00  0.00000000E+00  0.00000000E+00
  0.00000000E+00  0.00000000E+00  0.00000000E+00
  0.00000000E+00  0.00000000E+00  0.00000000E+00
  0.00000000E+00  0.00000000E+00  0.00000000E+00
  0.00000000E+00  0.00000000E+00  0.00000000E+00
  0.00000000E+00  0.00000000E+00  0.00000000E+00
  0.00000000E+00  0.00000000E+00  0.00000000E+00
  0.00000000E+00  0.00000000E+00  0.00000000E+00
  0.00000000E+00  0.00000000E+00  0.00000000E+00
  0.00000000E+00  0.00000000E+00  0.00000000E+00
  0.00000000E+00  0.00000000E+00  0.00000000E+00
  0.00000000E+00  0.00000000E+00  0.00000000E+00
