# Supplementary material for: Photothermal CO2 conversion to ethanol through photothermal heterojunction-nanosheet arrays
Source: Nat Commun. 2024 Jul 5;15:5639. doi: 10.1038/s41467-024-49928-0 (PMC11224241; doi:10.1038/s41467-024-49928-0)
Supplement: Supplementary file 4 — Supplementary Data 1 [file 41467_2024_49928_MOESM4_ESM.zip › Supplementary Data-structure/CO adsorbed on Cu2Se model.txt]

 CO-Cu2Se                          
   1.00000000000000     
    11.6716003417999996    0.0000000000000000    0.0000000000000000
     0.0000000000000000   11.6716003417999996    0.0000000000000000
     0.0000000000000000    0.0000000000000000   25.2126007080000001
   Se   Cu   C    O 
    32    64     1     1
Selective dynamics
Direct
  0.0000000000000000  0.0000000000000000  0.1736000029999971   F   F   F
  0.0120571798716444  0.9896330521019843  0.4110450974499834   T   T   T
  0.0000000000000000  0.2500000000000000  0.0578700009999977   F   F   F
  0.0203615139647149  0.2628918257311044  0.2859772549334282   T   T   T
  0.2500000000000000  0.0000000000000000  0.0578700009999977   F   F   F
  0.2577564181421133  0.9962597826152781  0.2890512468469359   T   T   T
  0.2500000000000000  0.2500000000000000  0.1736000029999971   F   F   F
  0.2623725948182333  0.2469919511808483  0.4041084230807329   T   T   T
  0.5000000000000000  0.0000000000000000  0.1736000029999971   F   F   F
  0.4936815193729551  0.0076003426485869  0.4059585895217444   T   T   T
  0.5000000000000000  0.2500000000000000  0.0578700009999977   F   F   F
  0.4928980870235402  0.2586570277019839  0.2908009453688578   T   T   T
  0.7500000000000000  0.0000000000000000  0.0578700009999977   F   F   F
  0.7653392950117344  0.0293420854420520  0.2854578385699826   T   T   T
  0.7500000000000000  0.2500000000000000  0.1736000029999971   F   F   F
  0.7391981547655325  0.2610902644874241  0.4118972554214207   T   T   T
  0.0000000000000000  0.5000000000000000  0.1736000029999971   F   F   F
  0.9960611578258891  0.5092441439783051  0.4067386491565087   T   T   T
  0.0000000000000000  0.7500000000000000  0.0578700009999977   F   F   F
  0.9966166820229934  0.7549234045862205  0.2898510843765132   T   T   T
  0.2500000000000000  0.5000000000000000  0.0578700009999977   F   F   F
  0.2652869832151339  0.5261980826490841  0.2850758985271162   T   T   T
  0.2500000000000000  0.7500000000000000  0.1736000029999971   F   F   F
  0.2362064213111293  0.7645371339301887  0.4036986598132464   T   T   T
  0.5000000000000000  0.5000000000000000  0.1736000029999971   F   F   F
  0.5121819688353531  0.4863931275219371  0.4063007047454107   T   T   T
  0.5000000000000000  0.7500000000000000  0.0578700009999977   F   F   F
  0.5154693964801965  0.7524294380507645  0.2886695191878092   T   T   T
  0.7500000000000000  0.5000000000000000  0.0578700009999977   F   F   F
  0.7526184527181922  0.5009848226821088  0.2915750709017415   T   T   T
  0.7500000000000000  0.7500000000000000  0.1736000029999971   F   F   F
  0.7591634436313451  0.7450313280960508  0.4074830453348248   T   T   T
  0.1250000000000000  0.1250000000000000  0.0000000000000000   F   F   F
  0.1237637992194928  0.1088985896800622  0.2397503182176915   T   T   T
  0.3750000000000000  0.3750000000000000  0.1157300030000030   F   F   F
  0.3347474449297708  0.4289919466401068  0.3713239763064234   T   T   T
  0.3750000000000000  0.3750000000000000  0.0000000000000000   F   F   F
  0.3666189206402852  0.3727462548782799  0.2383759640245169   T   T   T
  0.1250000000000000  0.1250000000000000  0.1157300030000030   F   F   F
  0.0867178481966778  0.1628293014613477  0.3751549673766799   T   T   T
  0.3750000000000000  0.1250000000000000  0.1157300030000030   F   F   F
  0.3751873041932385  0.1223521211806951  0.3502816099817762   T   T   T
  0.1250000000000000  0.3750000000000000  0.0000000000000000   F   F   F
  0.1402632820032434  0.3970457125509871  0.2399882801357175   T   T   T
  0.1250000000000000  0.3750000000000000  0.1157300030000030   F   F   F
  0.1257413257029720  0.3759607464279209  0.3709167227635392   T   T   T
  0.3750000000000000  0.1250000000000000  0.0000000000000000   F   F   F
  0.3744234446643270  0.1288380969634882  0.2359786335775232   T   T   T
  0.6250000000000000  0.1250000000000000  0.0000000000000000   F   F   F
  0.6090871577397904  0.1339874268048243  0.2381496088929702   T   T   T
  0.8750000000000000  0.3750000000000000  0.1157300030000030   F   F   F
  0.9124231029673042  0.3355699501871676  0.3750469092975274   T   T   T
  0.8750000000000000  0.3750000000000000  0.0000000000000000   F   F   F
  0.8641198986311032  0.3657169986027242  0.2432465301502647   T   T   T
  0.6250000000000000  0.1250000000000000  0.1157300030000030   F   F   F
  0.6667501164948995  0.0875825119862323  0.3712506812348620   T   T   T
  0.8750000000000000  0.1250000000000000  0.1157300030000030   F   F   F
  0.8759849636256321  0.1254042470272981  0.3902844045338871   T   T   T
  0.6250000000000000  0.3750000000000000  0.0000000000000000   F   F   F
  0.6291423165990095  0.3731693446695119  0.2390046093099458   T   T   T
  0.6250000000000000  0.3750000000000000  0.1157300030000030   F   F   F
  0.6324534670052681  0.3675430707964024  0.3484545329157268   T   T   T
  0.8750000000000000  0.1250000000000000  0.0000000000000000   F   F   F
  0.8981309165348113  0.1424239847190440  0.2318226404290440   T   T   T
  0.1250000000000000  0.6250000000000000  0.0000000000000000   F   F   F
  0.1087408843633086  0.6241983439560598  0.2385834221319477   T   T   T
  0.3750000000000000  0.8750000000000000  0.1157300030000030   F   F   F
  0.4157869475133961  0.8263205789756658  0.3753192493521619   T   T   T
  0.3750000000000000  0.8750000000000000  0.0000000000000000   F   F   F
  0.3766705522875287  0.8680921224869226  0.2391350673385715   T   T   T
  0.1250000000000000  0.6250000000000000  0.1157300030000030   F   F   F
  0.1720001968410482  0.5870530061682208  0.3715457365094602   T   T   T
  0.3750000000000000  0.6250000000000000  0.1157300030000030   F   F   F
  0.3692219469533376  0.6225684288375475  0.4356268703333401   T   T   T
  0.1250000000000000  0.8750000000000000  0.0000000000000000   F   F   F
  0.1253430084045027  0.8743165151767275  0.2364156353536475   T   T   T
  0.1250000000000000  0.8750000000000000  0.1157300030000030   F   F   F
  0.1178023552512831  0.8860639179097815  0.3462322967869356   T   T   T
  0.3750000000000000  0.6250000000000000  0.0000000000000000   F   F   F
  0.3944003653411804  0.6405885440953178  0.2316713565481249   T   T   T
  0.6250000000000000  0.6250000000000000  0.0000000000000000   F   F   F
  0.6317155084561835  0.6168143870647191  0.2357859577942933   T   T   T
  0.8750000000000000  0.8750000000000000  0.1157300030000030   F   F   F
  0.8402992632862513  0.9147857949117179  0.3702918379429103   T   T   T
  0.8750000000000000  0.8750000000000000  0.0000000000000000   F   F   F
  0.8256649391334959  0.8423149338885909  0.2583061954570855   T   T   T
  0.6250000000000000  0.6250000000000000  0.1157300030000030   F   F   F
  0.5786044065090905  0.6645289850512190  0.3790839870838947   T   T   T
  0.8750000000000000  0.6250000000000000  0.1157300030000030   F   F   F
  0.8753898811486998  0.6253725203392804  0.3530279255961531   T   T   T
  0.6250000000000000  0.8750000000000000  0.0000000000000000   F   F   F
  0.6116480985107435  0.9138604396262641  0.2542994019152743   T   T   T
  0.6250000000000000  0.8750000000000000  0.1157300030000030   F   F   F
  0.6255465362802451  0.8746033911118423  0.3710399300240223   T   T   T
  0.8750000000000000  0.6250000000000000  0.0000000000000000   F   F   F
  0.8737658118961946  0.6242766421615764  0.2359453365812205   T   T   T
  0.3557369825198972  0.6099575917951200  0.5089318645238091   T   T   T
  0.3442878421348460  0.5987426478570232  0.5539522608618773   T   T   T
 
  0.00000000E+00  0.00000000E+00  0.00000000E+00
  0.00000000E+00  0.00000000E+00  0.00000000E+00
  0.00000000E+00  0.00000000E+00  0.00000000E+00
  0.00000000E+00  0.00000000E+00  0.00000000E+00
  0.00000000E+00  0.00000000E+00  0.00000000E+00
  0.00000000E+00  0.00000000E+00  0.00000000E+00
  0.00000000E+00  0.00000000E+00  0.00000000E+00
  0.00000000E+00  0.00000000E+00  0.00000000E+00
  0.00000000E+00  0.00000000E+00  0.00000000E+00
  0.00000000E+00  0.00000000E+00  0.00000000E+00
  0.00000000E+00  0.00000000E+00  0.00000000E+00
  0.00000000E+00  0.00000000E+00  0.00000000E+00
  0.00000000E+00  0.00000000E+00  0.00000000E+00
  0.00000000E+00  0.00000000E+00  0.00000000E+00
  0.00000000E+00  0.00000000E+00  0.00000000E+00
  0.00000000E+00  0.00000000E+00  0.00000000E+00
  0.00000000E+00  0.00000000E+00  0.00000000E+00
  0.00000000E+00  0.00000000E+00  0.00000000E+00
  0.00000000E+00  0.00000000E+00  0.00000000E+00
  0.00000000E+00  0.00000000E+00  0.00000000E+00
  0.00000000E+00  0.00000000E+00  0.00000000E+00
  0.00000000E+00  0.00000000E+00  0.00000000E+00
  0.00000000E+00  0.00000000E+00  0.00000000E+00
  0.00000000E+00  0.00000000E+00  0.00000000E+00
  0.00000000E+00  0.00000000E+00  0.00000000E+00
  0.00000000E+00  0.00000000E+00  0.00000000E+00
  0.00000000E+00  0.00000000E+00  0.00000000E+00
  0.00000000E+00  0.00000000E+00  0.00000000E+00
  0.00000000E+00  0.00000000E+00  0.00000000E+00
  0.00000000E+00  0.00000000E+00  0.00000000E+00
  0.00000000E+00  0.00000000E+00  0.00000000E+00
  0.00000000E+00  0.00000000E+00  0.00000000E+00
  0.00000000E+00  0.00000000E+00  0.00000000E+00
  0.00000000E+00  0.00000000E+00  0.00000000E+00
  0.00000000E+00  0.00000000E+00  0.00000000E+00
  0.00000000E+00  0.00000000E+00  0.00000000E+00
  0.00000000E+00  0.00000000E+00  0.00000000E+00
  0.00000000E+00  0.00000000E+00  0.00000000E+00
  0.00000000E+00  0.00000000E+00  0.00000000E+00
  0.00000000E+00  0.00000000E+00  0.00000000E+00
  0.00000000E+00  0.00000000E+00  0.00000000E+00
  0.00000000E+00  0.00000000E+00  0.00000000E+00
  0.00000000E+00  0.00000000E+00  0.00000000E+00
  0.00000000E+00  0.00000000E+00  0.00000000E+00
  0.00000000E+00  0.00000000E+00  0.00000000E+00
  0.00000000E+00  0.00000000E+00  0.00000000E+00
  0.00000000E+00  0.00000000E+00  0.00000000E+00
  0.00000000E+00  0.00000000E+00  0.00000000E+00
  0.00000000E+00  0.00000000E+00  0.00000000E+00
  0.00000000E+00  0.00000000E+00  0.00000000E+00
  0.00000000E+00  0.00000000E+00  0.00000000E+00
  0.00000000E+00  0.00000000E+00  0.00000000E+00
  0.00000000E+00  0.00000000E+00  0.00000000E+00
  0.00000000E+00  0.00000000E+00  0.00000000E+00
  0.00000000E+00  0.00000000E+00  0.00000000E+00
  0.00000000E+00  0.00000000E+00  0.00000000E+00
  0.00000000E+00  0.00000000E+00  0.00000000E+00
  0.00000000E+00  0.00000000E+00  0.00000000E+00
  0.00000000E+00  0.00000000E+00  0.00000000E+00
  0.00000000E+00  0.00000000E+00  0.00000000E+00
  0.00000000E+00  0.00000000E+00  0.00000000E+00
  0.00000000E+00  0.00000000E+00  0.00000000E+00
  0.00000000E+00  0.00000000E+00  0.00000000E+00
  0.00000000E+00  0.00000000E+00  0.00000000E+00
  0.00000000E+00  0.00000000E+00  0.00000000E+00
  0.00000000E+00  0.00000000E+00  0.00000000E+00
  0.00000000E+00  0.00000000E+00  0.00000000E+00
  0.00000000E+00  0.00000000E+00  0.00000000E+00
  0.00000000E+00  0.00000000E+00  0.00000000E+00
  0.00000000E+00  0.00000000E+00  0.00000000E+00
  0.00000000E+00  0.00000000E+00  0.00000000E+00
  0.00000000E+00  0.00000000E+00  0.00000000E+00
  0.00000000E+00  0.00000000E+00  0.00000000E+00
  0.00000000E+00  0.00000000E+00  0.00000000E+00
  0.00000000E+00  0.00000000E+00  0.00000000E+00
  0.00000000E+00  0.00000000E+00  0.00000000E+00
  0.00000000E+00  0.00000000E+00  0.00000000E+00
  0.00000000E+00  0.00000000E+00  0.00000000E+00
  0.00000000E+00  0.00000000E+00  0.00000000E+00
  0.00000000E+00  0.00000000E+00  0.00000000E+00
  0.00000000E+00  0.00000000E+00  0.00000000E+00
  0.00000000E+00  0.00000000E+00  0.00000000E+00
  0.00000000E+00  0.00000000E+00  0.00000000E+00
  0.00000000E+00  0.00000000E+00  0.00000000E+00
  0.00000000E+00  0.00000000E+00  0.00000000E+00
  0.00000000E+00  0.00000000E+00  0.00000000E+00
  0.00000000E+00  0.00000000E+00  0.00000000E+00
  0.00000000E+00  0.00000000E+00  0.00000000E+00
  0.00000000E+00  0.00000000E+00  0.00000000E+00
  0.00000000E+00  0.00000000E+00  0.00000000E+00
  0.00000000E+00  0.00000000E+00  0.00000000E+00
  0.00000000E+00  0.00000000E+00  0.00000000E+00
  0.00000000E+00  0.00000000E+00  0.00000000E+00
  0.00000000E+00  0.00000000E+00  0.00000000E+00
  0.00000000E+00  0.00000000E+00  0.00000000E+00
  0.00000000E+00  0.00000000E+00  0.00000000E+00
  0.00000000E+00  0.00000000E+00  0.00000000E+00
  0.00000000E+00  0.00000000E+00  0.00000000E+00
