# Supplementary material for: Photothermal CO2 conversion to ethanol through photothermal heterojunction-nanosheet arrays
Source: Nat Commun. 2024 Jul 5;15:5639. doi: 10.1038/s41467-024-49928-0 (PMC11224241; doi:10.1038/s41467-024-49928-0)
Supplement: Supplementary file 4 — Supplementary Data 1 [file 41467_2024_49928_MOESM4_ESM.zip › Supplementary Data-structure/CO adsorbed on Cu-Cu2Se model.txt]

 CO-Cu-Cu2Se                               
   1.00000000000000     
    17.7084007262999990    0.0000000000000000    0.0000000000000000
     0.0000000000000000    5.5000000000000000    0.0000000000000000
     0.0000000000000000    0.0000000000000000   26.2607994080000005
   Cu   Se   C    O 
    72     9     1     1
Selective dynamics
Direct
  0.0000000000000000  0.0000000000000000  0.0000000000000000   F   F   F
  0.1250000000000000  0.2500000000000000  0.0000000000000000   F   F   F
  0.9888407826642729 -0.0002634208088289  0.2354252667903577   T   T   T
  0.1122535249643652  0.2497094582457908  0.2364694933976422   T   T   T
  0.0797300131329504  0.0000091187406427  0.1552243609417670   T   T   T
  0.2037042227036837  0.2446742499981581  0.1579717068875639   T   T   T
  0.0416699980000033  0.2500000000000000  0.0794700009999971   F   F   F
  0.1666699949999995  0.0000000000000000  0.0794700009999971   F   F   F
  0.0000000000000000  0.5000000000000000  0.0000000000000000   F   F   F
  0.1250000000000000  0.7500000000000000  0.0000000000000000   F   F   F
  0.9888651348768605  0.4993928410753021  0.2335236908202052   T   T   T
  0.1123238900705945  0.7489163630264813  0.2362888865531027   T   T   T
  0.0799498654739235  0.4993118104495987  0.1579436585681289   T   T   T
  0.2037594376236461  0.7541022152575765  0.1579465700343629   T   T   T
  0.0416699980000033  0.7500000000000000  0.0794700009999971   F   F   F
  0.1666699949999995  0.5000000000000000  0.0794700009999971   F   F   F
  0.2500000000000000  0.0000000000000000  0.0000000000000000   F   F   F
  0.3750000000000000  0.2500000000000000  0.0000000000000000   F   F   F
  0.2375123645708519 -0.0003571250840941  0.2368672630582483   T   T   T
  0.3647443451201591  0.2498812889703882  0.2378521730930916   T   T   T
  0.3291818729711931 -0.0009748374448346  0.1580245615537385   T   T   T
  0.4531620133116351  0.2471978849445858  0.1563634327372060   T   T   T
  0.2916699949999995  0.2500000000000000  0.0794700009999971   F   F   F
  0.4166699949999995  0.0000000000000000  0.0794700009999971   F   F   F
  0.2500000000000000  0.5000000000000000  0.0000000000000000   F   F   F
  0.3750000000000000  0.7500000000000000  0.0000000000000000   F   F   F
  0.2368946084142790  0.4993023565949911  0.2338831843505822   T   T   T
  0.3650295833129863  0.7450073662914032  0.2376033562081453   T   T   T
  0.3297982460471671  0.4989055241385215  0.1589799894281558   T   T   T
  0.4533422496223434  0.7507874312633750  0.1564115860713861   T   T   T
  0.2916699949999995  0.7500000000000000  0.0794700009999971   F   F   F
  0.4166699949999995  0.5000000000000000  0.0794700009999971   F   F   F
  0.5000000000000000  0.0000000000000000  0.0000000000000000   F   F   F
  0.6250000000000000  0.2500000000000000  0.0000000000000000   F   F   F
  0.4892981955919774 -0.0014039083038356  0.2331536767368259   T   T   T
  0.6149068043876009  0.2509735835298657  0.2381186112408087   T   T   T
  0.5788719234801676 -0.0005539387055252  0.1581315548594057   T   T   T
  0.7038180866471075  0.2473893869285728  0.1581861116326843   T   T   T
  0.5416700239999983  0.2500000000000000  0.0794700009999971   F   F   F
  0.6666700239999983  0.0000000000000000  0.0794700009999971   F   F   F
  0.5000000000000000  0.5000000000000000  0.0000000000000000   F   F   F
  0.6250000000000000  0.7500000000000000  0.0000000000000000   F   F   F
  0.4892774336957953  0.4978805965070839  0.2310181635678712   T   T   T
  0.6144863769404000  0.7437394643666095  0.2378511459872973   T   T   T
  0.5810609546826140  0.4991327045775101  0.1584064546319891   T   T   T
  0.7038131930975132  0.7522635968292283  0.1581195196048060   T   T   T
  0.5416700239999983  0.7500000000000000  0.0794700009999971   F   F   F
  0.6666700239999983  0.5000000000000000  0.0794700009999971   F   F   F
  0.7500000000000000  0.0000000000000000  0.0000000000000000   F   F   F
  0.8750000000000000  0.2500000000000000  0.0000000000000000   F   F   F
  0.7464814755339628 -0.0000529659817429  0.2369068668520174   T   T   T
  0.8673654039328009  0.2520734744611222  0.2333563457221670   T   T   T
  0.8284029189550076 -0.0001077259820487  0.1575586720234707   T   T   T
  0.9554619706424875  0.2473408753145413  0.1567127979945927   T   T   T
  0.7916700239999983  0.2500000000000000  0.0794700009999971   F   F   F
  0.9166700239999983  0.0000000000000000  0.0794700009999971   F   F   F
  0.7500000000000000  0.5000000000000000  0.0000000000000000   F   F   F
  0.8750000000000000  0.7500000000000000  0.0000000000000000   F   F   F
  0.7430661478022691  0.4997718213113991  0.2335849192851808   T   T   T
  0.8673152401384140  0.7476996254971517  0.2333922291214694   T   T   T
  0.8293291699716088  0.4998964944637600  0.1565109387808230   T   T   T
  0.9554693098069282  0.7523600751851797  0.1566820608159129   T   T   T
  0.7916700239999983  0.7500000000000000  0.0794700009999971   F   F   F
  0.9166700239999983  0.5000000000000000  0.0794700009999971   F   F   F
  0.5874883538337088  0.2454875831049229  0.3697377063571641   T   T   T
  0.4109300080000011  0.7390900250000030  0.4850000140000006   F   F   F
  0.4007847416729345  0.7371959844510120  0.3693684594334011   T   T   T
  0.5757099989999972  0.2390899959999970  0.4850000140000006   F   F   F
  0.5757099989999972  0.7390900250000030  0.4850000140000006   F   F   F
  0.4009743748978389  0.2434620870010981  0.3694866204756800   T   T   T
  0.4109300080000011  0.2390899959999970  0.4850000140000006   F   F   F
  0.5874871913661783  0.7356067353110637  0.3696430267181698   T   T   T
  0.6548705968380291  0.4901827348852727  0.4291707852774401   T   T   T
  0.4938737133693251  0.4898995220550428  0.3192125282735190   T   T   T
  0.6613364835738293  0.9927260176591122  0.3093248475300683   T   T   T
  0.4939407410680218  0.9895249253063645  0.4217275942493696   T   T   T
  0.3330428794871125  0.4898956078292089  0.4287210009364811   T   T   T
  0.3227359263092594  0.9926920031003780  0.3107905498273946   T   T   T
  0.4933199880000032  0.4890899959999970  0.5405499940000027   F   F   F
  0.6580899949999974  0.9890900250000030  0.5405499940000027   F   F   F
  0.3285399970000000  0.9890900250000030  0.5405499940000027   F   F   F
  0.0722239678373809 -0.0026939328287450  0.2883843878810143   T   T   T
  0.0738004398062965 -0.0030244656898223  0.3334132077810030   T   T   T
 
  0.00000000E+00  0.00000000E+00  0.00000000E+00
  0.00000000E+00  0.00000000E+00  0.00000000E+00
  0.00000000E+00  0.00000000E+00  0.00000000E+00
  0.00000000E+00  0.00000000E+00  0.00000000E+00
  0.00000000E+00  0.00000000E+00  0.00000000E+00
  0.00000000E+00  0.00000000E+00  0.00000000E+00
  0.00000000E+00  0.00000000E+00  0.00000000E+00
  0.00000000E+00  0.00000000E+00  0.00000000E+00
  0.00000000E+00  0.00000000E+00  0.00000000E+00
  0.00000000E+00  0.00000000E+00  0.00000000E+00
  0.00000000E+00  0.00000000E+00  0.00000000E+00
  0.00000000E+00  0.00000000E+00  0.00000000E+00
  0.00000000E+00  0.00000000E+00  0.00000000E+00
  0.00000000E+00  0.00000000E+00  0.00000000E+00
  0.00000000E+00  0.00000000E+00  0.00000000E+00
  0.00000000E+00  0.00000000E+00  0.00000000E+00
  0.00000000E+00  0.00000000E+00  0.00000000E+00
  0.00000000E+00  0.00000000E+00  0.00000000E+00
  0.00000000E+00  0.00000000E+00  0.00000000E+00
  0.00000000E+00  0.00000000E+00  0.00000000E+00
  0.00000000E+00  0.00000000E+00  0.00000000E+00
  0.00000000E+00  0.00000000E+00  0.00000000E+00
  0.00000000E+00  0.00000000E+00  0.00000000E+00
  0.00000000E+00  0.00000000E+00  0.00000000E+00
  0.00000000E+00  0.00000000E+00  0.00000000E+00
  0.00000000E+00  0.00000000E+00  0.00000000E+00
  0.00000000E+00  0.00000000E+00  0.00000000E+00
  0.00000000E+00  0.00000000E+00  0.00000000E+00
  0.00000000E+00  0.00000000E+00  0.00000000E+00
  0.00000000E+00  0.00000000E+00  0.00000000E+00
  0.00000000E+00  0.00000000E+00  0.00000000E+00
  0.00000000E+00  0.00000000E+00  0.00000000E+00
  0.00000000E+00  0.00000000E+00  0.00000000E+00
  0.00000000E+00  0.00000000E+00  0.00000000E+00
  0.00000000E+00  0.00000000E+00  0.00000000E+00
  0.00000000E+00  0.00000000E+00  0.00000000E+00
  0.00000000E+00  0.00000000E+00  0.00000000E+00
  0.00000000E+00  0.00000000E+00  0.00000000E+00
  0.00000000E+00  0.00000000E+00  0.00000000E+00
  0.00000000E+00  0.00000000E+00  0.00000000E+00
  0.00000000E+00  0.00000000E+00  0.00000000E+00
  0.00000000E+00  0.00000000E+00  0.00000000E+00
  0.00000000E+00  0.00000000E+00  0.00000000E+00
  0.00000000E+00  0.00000000E+00  0.00000000E+00
  0.00000000E+00  0.00000000E+00  0.00000000E+00
  0.00000000E+00  0.00000000E+00  0.00000000E+00
  0.00000000E+00  0.00000000E+00  0.00000000E+00
  0.00000000E+00  0.00000000E+00  0.00000000E+00
  0.00000000E+00  0.00000000E+00  0.00000000E+00
  0.00000000E+00  0.00000000E+00  0.00000000E+00
  0.00000000E+00  0.00000000E+00  0.00000000E+00
  0.00000000E+00  0.00000000E+00  0.00000000E+00
  0.00000000E+00  0.00000000E+00  0.00000000E+00
  0.00000000E+00  0.00000000E+00  0.00000000E+00
  0.00000000E+00  0.00000000E+00  0.00000000E+00
  0.00000000E+00  0.00000000E+00  0.00000000E+00
  0.00000000E+00  0.00000000E+00  0.00000000E+00
  0.00000000E+00  0.00000000E+00  0.00000000E+00
  0.00000000E+00  0.00000000E+00  0.00000000E+00
  0.00000000E+00  0.00000000E+00  0.00000000E+00
  0.00000000E+00  0.00000000E+00  0.00000000E+00
  0.00000000E+00  0.00000000E+00  0.00000000E+00
  0.00000000E+00  0.00000000E+00  0.00000000E+00
  0.00000000E+00  0.00000000E+00  0.00000000E+00
  0.00000000E+00  0.00000000E+00  0.00000000E+00
  0.00000000E+00  0.00000000E+00  0.00000000E+00
  0.00000000E+00  0.00000000E+00  0.00000000E+00
  0.00000000E+00  0.00000000E+00  0.00000000E+00
  0.00000000E+00  0.00000000E+00  0.00000000E+00
  0.00000000E+00  0.00000000E+00  0.00000000E+00
  0.00000000E+00  0.00000000E+00  0.00000000E+00
  0.00000000E+00  0.00000000E+00  0.00000000E+00
  0.00000000E+00  0.00000000E+00  0.00000000E+00
  0.00000000E+00  0.00000000E+00  0.00000000E+00
  0.00000000E+00  0.00000000E+00  0.00000000E+00
  0.00000000E+00  0.00000000E+00  0.00000000E+00
  0.00000000E+00  0.00000000E+00  0.00000000E+00
  0.00000000E+00  0.00000000E+00  0.00000000E+00
  0.00000000E+00  0.00000000E+00  0.00000000E+00
  0.00000000E+00  0.00000000E+00  0.00000000E+00
  0.00000000E+00  0.00000000E+00  0.00000000E+00
  0.00000000E+00  0.00000000E+00  0.00000000E+00
  0.00000000E+00  0.00000000E+00  0.00000000E+00
