# Supplementary material for: Photothermal CO2 conversion to ethanol through photothermal heterojunction-nanosheet arrays
Source: Nat Commun. 2024 Jul 5;15:5639. doi: 10.1038/s41467-024-49928-0 (PMC11224241; doi:10.1038/s41467-024-49928-0)
Supplement: Supplementary file 4 — Supplementary Data 1 [file 41467_2024_49928_MOESM4_ESM.zip › Supplementary Data-structure/Cu2O-Cu2Se heterostructure.txt]

Cu2Se-Cu2O
1.0
       17.5074005127         0.0000000000         0.0000000000
        0.0000000000        17.5074005127         0.0000000000
        0.0000000000         0.0000000000        33.2126007080
   Se   Cu    O
   72  176   17
Direct
     0.000000000         0.000000000         0.131779999
     0.000000000         0.000000000         0.307489991
     0.000000000         0.166669995         0.043930002
     0.000000000         0.166669995         0.218989998
     0.166669995         0.000000000         0.043930002
     0.166669995         0.000000000         0.218989998
     0.166669995         0.166669995         0.131779999
     0.166669995         0.166669995         0.307489991
     0.333330005         0.000000000         0.131779999
     0.333330005         0.000000000         0.307489991
     0.333330005         0.166669995         0.043930002
     0.333330005         0.166669995         0.218989998
     0.500000000         0.000000000         0.043930002
     0.500000000         0.000000000         0.218989998
     0.500000000         0.166669995         0.131779999
     0.500000000         0.166669995         0.307489991
     0.666670024         0.000000000         0.131779999
     0.666670024         0.000000000         0.307489991
     0.666670024         0.166669995         0.043930002
     0.666670024         0.166669995         0.218989998
     0.833329976         0.000000000         0.043930002
     0.833329976         0.000000000         0.218989998
     0.833329976         0.166669995         0.131779999
     0.833329976         0.166669995         0.307489991
     0.000000000         0.333330005         0.131779999
     0.000000000         0.333330005         0.307489991
     0.000000000         0.500000000         0.043930002
     0.000000000         0.500000000         0.218989998
     0.166669995         0.333330005         0.043930002
     0.166669995         0.333330005         0.218989998
     0.166669995         0.500000000         0.131779999
     0.166669995         0.500000000         0.307489991
     0.333330005         0.333330005         0.131779999
     0.333330005         0.333330005         0.307489991
     0.333330005         0.500000000         0.043930002
     0.333330005         0.500000000         0.218989998
     0.500000000         0.333330005         0.043930002
     0.500000000         0.333330005         0.218989998
     0.500000000         0.500000000         0.131779999
     0.500000000         0.500000000         0.307489991
     0.666670024         0.333330005         0.131779999
     0.666670024         0.333330005         0.307489991
     0.666670024         0.500000000         0.043930002
     0.666670024         0.500000000         0.218989998
     0.833329976         0.333330005         0.043930002
     0.833329976         0.333330005         0.218989998
     0.833329976         0.500000000         0.131779999
     0.833329976         0.500000000         0.307489991
     0.000000000         0.666670024         0.131779999
     0.000000000         0.666670024         0.307489991
     0.000000000         0.833329976         0.043930002
     0.000000000         0.833329976         0.218989998
     0.166669995         0.666670024         0.043930002
     0.166669995         0.666670024         0.218989998
     0.166669995         0.833329976         0.131779999
     0.166669995         0.833329976         0.307489991
     0.333330005         0.666670024         0.131779999
     0.333330005         0.666670024         0.307489991
     0.333330005         0.833329976         0.043930002
     0.333330005         0.833329976         0.218989998
     0.500000000         0.666670024         0.043930002
     0.500000000         0.666670024         0.218989998
     0.500000000         0.833329976         0.131779999
     0.500000000         0.833329976         0.307489991
     0.666670024         0.666670024         0.131779999
     0.666670024         0.666670024         0.307489991
     0.666670024         0.833329976         0.043930002
     0.666670024         0.833329976         0.218989998
     0.833329976         0.666670024         0.043930002
     0.833329976         0.666670024         0.218989998
     0.833329976         0.833329976         0.131779999
     0.833329976         0.833329976         0.307489991
     0.083329998         0.083329998         0.000000000
     0.083329998         0.083329998         0.179210007
     0.250000000         0.250000000         0.087849997
     0.250000000         0.250000000         0.271959990
     0.250000000         0.250000000         0.000000000
     0.250000000         0.250000000         0.179210007
     0.083329998         0.083329998         0.087849997
     0.083329998         0.083329998         0.271959990
     0.250000000         0.083329998         0.087849997
     0.250000000         0.083329998         0.271959990
     0.083329998         0.250000000         0.000000000
     0.083329998         0.250000000         0.179210007
     0.083329998         0.250000000         0.087849997
     0.083329998         0.250000000         0.271959990
     0.250000000         0.083329998         0.000000000
     0.250000000         0.083329998         0.179210007
     0.416669995         0.083329998         0.000000000
     0.416669995         0.083329998         0.179210007
     0.583329976         0.250000000         0.087849997
     0.583329976         0.250000000         0.271959990
     0.583329976         0.250000000         0.000000000
     0.583329976         0.250000000         0.179210007
     0.416669995         0.083329998         0.087849997
     0.416669995         0.083329998         0.271959990
     0.583329976         0.083329998         0.087849997
     0.583329976         0.083329998         0.271959990
     0.416669995         0.250000000         0.000000000
     0.416669995         0.250000000         0.179210007
     0.416669995         0.250000000         0.087849997
     0.416669995         0.250000000         0.271959990
     0.583329976         0.083329998         0.000000000
     0.583329976         0.083329998         0.179210007
     0.750000000         0.083329998         0.000000000
     0.750000000         0.083329998         0.179210007
     0.916670024         0.250000000         0.087849997
     0.916670024         0.250000000         0.271959990
     0.916670024         0.250000000         0.000000000
     0.916670024         0.250000000         0.179210007
     0.750000000         0.083329998         0.087849997
     0.750000000         0.083329998         0.271959990
     0.916670024         0.083329998         0.087849997
     0.916670024         0.083329998         0.271959990
     0.750000000         0.250000000         0.000000000
     0.750000000         0.250000000         0.179210007
     0.750000000         0.250000000         0.087849997
     0.750000000         0.250000000         0.271959990
     0.916670024         0.083329998         0.000000000
     0.916670024         0.083329998         0.179210007
     0.083329998         0.416669995         0.000000000
     0.083329998         0.416669995         0.179210007
     0.250000000         0.583329976         0.087849997
     0.250000000         0.583329976         0.271959990
     0.250000000         0.583329976         0.000000000
     0.250000000         0.583329976         0.179210007
     0.083329998         0.416669995         0.087849997
     0.083329998         0.416669995         0.271959990
     0.250000000         0.416669995         0.087849997
     0.250000000         0.416669995         0.271959990
     0.083329998         0.583329976         0.000000000
     0.083329998         0.583329976         0.179210007
     0.083329998         0.583329976         0.087849997
     0.083329998         0.583329976         0.271959990
     0.250000000         0.416669995         0.000000000
     0.250000000         0.416669995         0.179210007
     0.416669995         0.416669995         0.000000000
     0.416669995         0.416669995         0.179210007
     0.583329976         0.583329976         0.087849997
     0.583329976         0.583329976         0.271959990
     0.583329976         0.583329976         0.000000000
     0.583329976         0.583329976         0.179210007
     0.416669995         0.416669995         0.087849997
     0.416669995         0.416669995         0.271959990
     0.583329976         0.416669995         0.087849997
     0.583329976         0.416669995         0.271959990
     0.416669995         0.583329976         0.000000000
     0.416669995         0.583329976         0.179210007
     0.416669995         0.583329976         0.087849997
     0.416669995         0.583329976         0.271959990
     0.583329976         0.416669995         0.000000000
     0.583329976         0.416669995         0.179210007
     0.750000000         0.416669995         0.000000000
     0.750000000         0.416669995         0.179210007
     0.916670024         0.583329976         0.087849997
     0.916670024         0.583329976         0.271959990
     0.916670024         0.583329976         0.000000000
     0.916670024         0.583329976         0.179210007
     0.750000000         0.416669995         0.087849997
     0.750000000         0.416669995         0.271959990
     0.916670024         0.416669995         0.087849997
     0.916670024         0.416669995         0.271959990
     0.750000000         0.583329976         0.000000000
     0.750000000         0.583329976         0.179210007
     0.750000000         0.583329976         0.087849997
     0.750000000         0.583329976         0.271959990
     0.916670024         0.416669995         0.000000000
     0.916670024         0.416669995         0.179210007
     0.083329998         0.750000000         0.000000000
     0.083329998         0.750000000         0.179210007
     0.250000000         0.916670024         0.087849997
     0.250000000         0.916670024         0.271959990
     0.250000000         0.916670024         0.000000000
     0.250000000         0.916670024         0.179210007
     0.083329998         0.750000000         0.087849997
     0.083329998         0.750000000         0.271959990
     0.250000000         0.750000000         0.087849997
     0.250000000         0.750000000         0.271959990
     0.083329998         0.916670024         0.000000000
     0.083329998         0.916670024         0.179210007
     0.083329998         0.916670024         0.087849997
     0.083329998         0.916670024         0.271959990
     0.250000000         0.750000000         0.000000000
     0.250000000         0.750000000         0.179210007
     0.416669995         0.750000000         0.000000000
     0.416669995         0.750000000         0.179210007
     0.583329976         0.916670024         0.087849997
     0.583329976         0.916670024         0.271959990
     0.583329976         0.916670024         0.000000000
     0.583329976         0.916670024         0.179210007
     0.416669995         0.750000000         0.087849997
     0.416669995         0.750000000         0.271959990
     0.583329976         0.750000000         0.087849997
     0.583329976         0.750000000         0.271959990
     0.416669995         0.916670024         0.000000000
     0.416669995         0.916670024         0.179210007
     0.416669995         0.916670024         0.087849997
     0.416669995         0.916670024         0.271959990
     0.583329976         0.750000000         0.000000000
     0.583329976         0.750000000         0.179210007
     0.750000000         0.750000000         0.000000000
     0.750000000         0.750000000         0.179210007
     0.916670024         0.916670024         0.087849997
     0.916670024         0.916670024         0.271959990
     0.916670024         0.916670024         0.000000000
     0.916670024         0.916670024         0.179210007
     0.750000000         0.750000000         0.087849997
     0.750000000         0.750000000         0.271959990
     0.916670024         0.750000000         0.087849997
     0.916670024         0.750000000         0.271959990
     0.750000000         0.916670024         0.000000000
     0.750000000         0.916670024         0.179210007
     0.750000000         0.916670024         0.087849997
     0.750000000         0.916670024         0.271959990
     0.916670024         0.750000000         0.000000000
     0.916670024         0.750000000         0.179210007
     0.482210010         0.316570014         0.370389998
     0.604789972         0.439139992         0.370389998
     0.604789972         0.316570014         0.435000002
     0.482210010         0.439139992         0.435000002
     0.482210010         0.316570014         0.499620020
     0.604789972         0.439139992         0.499620020
     0.604789972         0.316570014         0.564229965
     0.482210010         0.439139992         0.564229965
     0.727360010         0.316570014         0.370389998
     0.849940002         0.439139992         0.370389998
     0.849940002         0.316570014         0.435000002
     0.727360010         0.439139992         0.435000002
     0.727360010         0.316570014         0.499620020
     0.849940002         0.439139992         0.499620020
     0.849940002         0.316570014         0.564229965
     0.727360010         0.439139992         0.564229965
     0.482210010         0.561720014         0.370389998
     0.604789972         0.684289992         0.370389998
     0.604789972         0.561720014         0.435000002
     0.482210010         0.684289992         0.435000002
     0.482210010         0.561720014         0.499620020
     0.604789972         0.684289992         0.499620020
     0.604789972         0.561720014         0.564229965
     0.482210010         0.684289992         0.564229965
     0.727360010         0.561720014         0.370389998
     0.849940002         0.684289992         0.370389998
     0.849940002         0.561720014         0.435000002
     0.727360010         0.684289992         0.435000002
     0.727360010         0.561720014         0.499620020
     0.849940002         0.684289992         0.499620020
     0.849940002         0.561720014         0.564229965
     0.727360010         0.684289992         0.564229965
     0.543500006         0.377849996         0.402700007
     0.420920014         0.255279988         0.467310011
     0.543500006         0.377849996         0.531929970
     0.788649976         0.377849996         0.402700007
     0.666069984         0.255279988         0.467310011
     0.788649976         0.377849996         0.531929970
     0.543500006         0.623009980         0.402700007
     0.420920014         0.500429988         0.467310011
     0.543500006         0.623009980         0.531929970
     0.788649976         0.623009980         0.402700007
     0.666069984         0.500429988         0.467310011
     0.788649976         0.623009980         0.531929970
     0.911230028         0.255279988         0.467310011
     0.911230028         0.500429988         0.467310011
     0.420920014         0.745580018         0.467310011
     0.666069984         0.745580018         0.467310011
     0.911230028         0.745580018         0.467310011
