# Supplementary material for: Photothermal CO2 conversion to ethanol through photothermal heterojunction-nanosheet arrays
Source: Nat Commun. 2024 Jul 5;15:5639. doi: 10.1038/s41467-024-49928-0 (PMC11224241; doi:10.1038/s41467-024-49928-0)
Supplement: Supplementary file 4 — Supplementary Data 1 [file 41467_2024_49928_MOESM4_ESM.zip › Supplementary Data-structure/Cu2O-slab for formation energy.txt]

 Cu2O-opt\(0\0\1)             
   1.00000000000000     
     8.5839004516999999    0.0000000000000000    0.0000000000000000
     0.0000000000000000    8.5839004516999999    0.0000000000000000
     0.0000000000000000    0.0000000000000000   22.5109004974000015
   Cu   O 
    32    16
Selective dynamics
Direct
  0.1250000000000000  0.1250000000000000  0.0476699990000000   F   F   F
  0.1242268152097711  0.1242268152097711  0.2427873540995364   T   T   T
  0.3750000000000000  0.3750000000000000  0.0476699990000000   F   F   F
  0.3757731847902289  0.3757731847902289  0.2427873540995364   T   T   T
  0.3750000000000000  0.1250000000000000  0.1430000069999977   F   F   F
  0.4014992474599622  0.0985007525400379  0.3158470402801793   T   T   T
  0.1250000000000000  0.3750000000000000  0.1430000069999977   F   F   F
  0.0985007525400379  0.4014992474599622  0.3158470402801793   T   T   T
  0.6250000000000000  0.1250000000000000  0.0476699990000000   F   F   F
  0.6242268152097711  0.1242268152097711  0.2427873540995364   T   T   T
  0.8750000000000000  0.3750000000000000  0.0476699990000000   F   F   F
  0.8757731847902289  0.3757731847902289  0.2427873540995364   T   T   T
  0.8750000000000000  0.1250000000000000  0.1430000069999977   F   F   F
  0.9014992474599622  0.0985007525400379  0.3158470402801793   T   T   T
  0.6250000000000000  0.3750000000000000  0.1430000069999977   F   F   F
  0.5985007525400378  0.4014992474599622  0.3158470402801793   T   T   T
  0.1250000000000000  0.6250000000000000  0.0476699990000000   F   F   F
  0.1242268152097711  0.6242268152097711  0.2427873540995364   T   T   T
  0.3750000000000000  0.8750000000000000  0.0476699990000000   F   F   F
  0.3757731847902289  0.8757731847902289  0.2427873540995364   T   T   T
  0.3750000000000000  0.6250000000000000  0.1430000069999977   F   F   F
  0.4014992474599622  0.5985007525400378  0.3158470402801793   T   T   T
  0.1250000000000000  0.8750000000000000  0.1430000069999977   F   F   F
  0.0985007525400379  0.9014992474599622  0.3158470402801793   T   T   T
  0.6250000000000000  0.6250000000000000  0.0476699990000000   F   F   F
  0.6242268152097711  0.6242268152097711  0.2427873540995364   T   T   T
  0.8750000000000000  0.8750000000000000  0.0476699990000000   F   F   F
  0.8757731847902289  0.8757731847902289  0.2427873540995364   T   T   T
  0.8750000000000000  0.6250000000000000  0.1430000069999977   F   F   F
  0.9014992474599622  0.5985007525400378  0.3158470402801793   T   T   T
  0.6250000000000000  0.8750000000000000  0.1430000069999977   F   F   F
  0.5985007525400378  0.9014992474599622  0.3158470402801793   T   T   T
  0.0000000000000000  0.0000000000000000  0.0000000000000000   F   F   F
 -0.0000000000000000  0.0000000000000000  0.1909748886549424   T   T   T
  0.2500000000000000  0.2500000000000000  0.0953299999999970   F   F   F
  0.2500000000000000  0.2500000000000000  0.2919011349193454   T   T   T
  0.5000000000000000  0.0000000000000000  0.0000000000000000   F   F   F
  0.5000000000000000  0.0000000000000000  0.1909748886549424   T   T   T
  0.7500000000000000  0.2500000000000000  0.0953299999999970   F   F   F
  0.7500000000000000  0.2500000000000000  0.2919011349193454   T   T   T
  0.0000000000000000  0.5000000000000000  0.0000000000000000   F   F   F
 -0.0000000000000000  0.5000000000000000  0.1909748886549424   T   T   T
  0.2500000000000000  0.7500000000000000  0.0953299999999970   F   F   F
  0.2500000000000000  0.7500000000000000  0.2919011349193454   T   T   T
  0.5000000000000000  0.5000000000000000  0.0000000000000000   F   F   F
  0.5000000000000000  0.5000000000000000  0.1909748886549424   T   T   T
  0.7500000000000000  0.7500000000000000  0.0953299999999970   F   F   F
  0.7500000000000000  0.7500000000000000  0.2919011349193454   T   T   T
 
  0.00000000E+00  0.00000000E+00  0.00000000E+00
  0.00000000E+00  0.00000000E+00  0.00000000E+00
  0.00000000E+00  0.00000000E+00  0.00000000E+00
  0.00000000E+00  0.00000000E+00  0.00000000E+00
  0.00000000E+00  0.00000000E+00  0.00000000E+00
  0.00000000E+00  0.00000000E+00  0.00000000E+00
  0.00000000E+00  0.00000000E+00  0.00000000E+00
  0.00000000E+00  0.00000000E+00  0.00000000E+00
  0.00000000E+00  0.00000000E+00  0.00000000E+00
  0.00000000E+00  0.00000000E+00  0.00000000E+00
  0.00000000E+00  0.00000000E+00  0.00000000E+00
  0.00000000E+00  0.00000000E+00  0.00000000E+00
  0.00000000E+00  0.00000000E+00  0.00000000E+00
  0.00000000E+00  0.00000000E+00  0.00000000E+00
  0.00000000E+00  0.00000000E+00  0.00000000E+00
  0.00000000E+00  0.00000000E+00  0.00000000E+00
  0.00000000E+00  0.00000000E+00  0.00000000E+00
  0.00000000E+00  0.00000000E+00  0.00000000E+00
  0.00000000E+00  0.00000000E+00  0.00000000E+00
  0.00000000E+00  0.00000000E+00  0.00000000E+00
  0.00000000E+00  0.00000000E+00  0.00000000E+00
  0.00000000E+00  0.00000000E+00  0.00000000E+00
  0.00000000E+00  0.00000000E+00  0.00000000E+00
  0.00000000E+00  0.00000000E+00  0.00000000E+00
  0.00000000E+00  0.00000000E+00  0.00000000E+00
  0.00000000E+00  0.00000000E+00  0.00000000E+00
  0.00000000E+00  0.00000000E+00  0.00000000E+00
  0.00000000E+00  0.00000000E+00  0.00000000E+00
  0.00000000E+00  0.00000000E+00  0.00000000E+00
  0.00000000E+00  0.00000000E+00  0.00000000E+00
  0.00000000E+00  0.00000000E+00  0.00000000E+00
  0.00000000E+00  0.00000000E+00  0.00000000E+00
  0.00000000E+00  0.00000000E+00  0.00000000E+00
  0.00000000E+00  0.00000000E+00  0.00000000E+00
  0.00000000E+00  0.00000000E+00  0.00000000E+00
  0.00000000E+00  0.00000000E+00  0.00000000E+00
  0.00000000E+00  0.00000000E+00  0.00000000E+00
  0.00000000E+00  0.00000000E+00  0.00000000E+00
  0.00000000E+00  0.00000000E+00  0.00000000E+00
  0.00000000E+00  0.00000000E+00  0.00000000E+00
  0.00000000E+00  0.00000000E+00  0.00000000E+00
  0.00000000E+00  0.00000000E+00  0.00000000E+00
  0.00000000E+00  0.00000000E+00  0.00000000E+00
  0.00000000E+00  0.00000000E+00  0.00000000E+00
  0.00000000E+00  0.00000000E+00  0.00000000E+00
  0.00000000E+00  0.00000000E+00  0.00000000E+00
  0.00000000E+00  0.00000000E+00  0.00000000E+00
  0.00000000E+00  0.00000000E+00  0.00000000E+00
