# Supplementary material for: Photothermal CO2 conversion to ethanol through photothermal heterojunction-nanosheet arrays
Source: Nat Commun. 2024 Jul 5;15:5639. doi: 10.1038/s41467-024-49928-0 (PMC11224241; doi:10.1038/s41467-024-49928-0)
Supplement: Supplementary file 4 — Supplementary Data 1 [file 41467_2024_49928_MOESM4_ESM.zip › Supplementary Data-structure/Cu2Se-slab for formation energy.txt]

 Cu2Se-opt\(0\0\1)                
   1.00000000000000     
     5.8358001708999998    0.0000000000000000    0.0000000000000000
     0.0000000000000000    5.8358001708999998    0.0000000000000000
     0.0000000000000000    0.0000000000000000   25.2126007080000001
   Se   Cu
     8    16
Selective dynamics
Direct
  0.0000000000000000  0.0000000000000000  0.1736000029999971   F   F   F
  0.0000000000000000  0.0000000000000000  0.4050568413806259   T   T   T
  0.0000000000000000  0.5000000000000000  0.0578700009999977   F   F   F
  0.0000000000000000  0.5000000000000000  0.2884745815094826   T   T   T
  0.5000000000000000  0.0000000000000000  0.0578700009999977   F   F   F
  0.5000000000000000  0.0000000000000000  0.2884745815094826   T   T   T
  0.5000000000000000  0.5000000000000000  0.1736000029999971   F   F   F
  0.5000000000000000  0.5000000000000000  0.4050568413806259   T   T   T
  0.2500000000000000  0.2500000000000000  0.0000000000000000   F   F   F
  0.2500000000000000  0.2500000000000000  0.2360760160642964   T   T   T
  0.7500000000000000  0.7500000000000000  0.1157300030000030   F   F   F
  0.7500000000000000  0.7500000000000000  0.3582576529683593   T   T   T
  0.7500000000000000  0.7500000000000000  0.0000000000000000   F   F   F
  0.7500000000000000  0.7500000000000000  0.2360760160642964   T   T   T
  0.2500000000000000  0.2500000000000000  0.1157300030000030   F   F   F
  0.2500000000000000  0.2500000000000000  0.3582576529683593   T   T   T
  0.7500000000000000  0.2500000000000000  0.1157300030000030   F   F   F
  0.7500000000000000  0.2500000000000000  0.3582576529683593   T   T   T
  0.2500000000000000  0.7500000000000000  0.0000000000000000   F   F   F
  0.2500000000000000  0.7500000000000000  0.2360760160642964   T   T   T
  0.2500000000000000  0.7500000000000000  0.1157300030000030   F   F   F
  0.2500000000000000  0.7500000000000000  0.3582576529683593   T   T   T
  0.7500000000000000  0.2500000000000000  0.0000000000000000   F   F   F
  0.7500000000000000  0.2500000000000000  0.2360760160642964   T   T   T
 
  0.00000000E+00  0.00000000E+00  0.00000000E+00
  0.00000000E+00  0.00000000E+00  0.00000000E+00
  0.00000000E+00  0.00000000E+00  0.00000000E+00
  0.00000000E+00  0.00000000E+00  0.00000000E+00
  0.00000000E+00  0.00000000E+00  0.00000000E+00
  0.00000000E+00  0.00000000E+00  0.00000000E+00
  0.00000000E+00  0.00000000E+00  0.00000000E+00
  0.00000000E+00  0.00000000E+00  0.00000000E+00
  0.00000000E+00  0.00000000E+00  0.00000000E+00
  0.00000000E+00  0.00000000E+00  0.00000000E+00
  0.00000000E+00  0.00000000E+00  0.00000000E+00
  0.00000000E+00  0.00000000E+00  0.00000000E+00
  0.00000000E+00  0.00000000E+00  0.00000000E+00
  0.00000000E+00  0.00000000E+00  0.00000000E+00
  0.00000000E+00  0.00000000E+00  0.00000000E+00
  0.00000000E+00  0.00000000E+00  0.00000000E+00
  0.00000000E+00  0.00000000E+00  0.00000000E+00
  0.00000000E+00  0.00000000E+00  0.00000000E+00
  0.00000000E+00  0.00000000E+00  0.00000000E+00
  0.00000000E+00  0.00000000E+00  0.00000000E+00
  0.00000000E+00  0.00000000E+00  0.00000000E+00
  0.00000000E+00  0.00000000E+00  0.00000000E+00
  0.00000000E+00  0.00000000E+00  0.00000000E+00
  0.00000000E+00  0.00000000E+00  0.00000000E+00
