# Supplementary material for: Photothermal CO2 conversion to ethanol through photothermal heterojunction-nanosheet arrays
Source: Nat Commun. 2024 Jul 5;15:5639. doi: 10.1038/s41467-024-49928-0 (PMC11224241; doi:10.1038/s41467-024-49928-0)
Supplement: Supplementary file 4 — Supplementary Data 1 [file 41467_2024_49928_MOESM4_ESM.zip › Supplementary Data-structure/Cu-Cu2Se-nanosheet array model.txt]

 Cu-Cu2Se                             
   1.00000000000000     
    17.7084007262999990    0.0000000000000000    0.0000000000000000
     0.0000000000000000    5.5000000000000000    0.0000000000000000
     0.0000000000000000    0.0000000000000000   26.2607994080000005
   Cu   Se
    72     9
Selective dynamics
Direct
  0.0000000000000000  0.0000000000000000  0.0000000000000000   F   F   F
  0.1250000000000000  0.2500000000000000  0.0000000000000000   F   F   F
 -0.0080960275543126 -0.0001406134531077  0.2336626465898422   T   T   T
  0.1145103781216483  0.2511911367892564  0.2335903200006890   T   T   T
  0.0805350558221623 -0.0001475533898970  0.1566387746803945   T   T   T
  0.2055871214743751  0.2470266448454851  0.1574224228748933   T   T   T
  0.0416699980000033  0.2500000000000000  0.0794700009999971   F   F   F
  0.1666699949999995  0.0000000000000000  0.0794700009999971   F   F   F
  0.0000000000000000  0.5000000000000000  0.0000000000000000   F   F   F
  0.1250000000000000  0.7500000000000000  0.0000000000000000   F   F   F
 -0.0079109815033437  0.4997544045173282  0.2339040461455062   T   T   T
  0.1144831113666224  0.7482620745240410  0.2335722128659104   T   T   T
  0.0804295334266919  0.4998676438249445  0.1564299066177223   T   T   T
  0.2055430637145067  0.7523204542851946  0.1574091791013244   T   T   T
  0.0416699980000033  0.7500000000000000  0.0794700009999971   F   F   F
  0.1666699949999995  0.5000000000000000  0.0794700009999971   F   F   F
  0.2500000000000000  0.0000000000000000  0.0000000000000000   F   F   F
  0.3750000000000000  0.2500000000000000  0.0000000000000000   F   F   F
  0.2369566652744568 -0.0002752706313033  0.2370588679309513   T   T   T
  0.3659035580800324  0.2498445175320796  0.2380290730837281   T   T   T
  0.3297293527266223 -0.0005558300668773  0.1580606336818996   T   T   T
  0.4537195825887689  0.2469917622995603  0.1564519364840372   T   T   T
  0.2916699949999995  0.2500000000000000  0.0794700009999971   F   F   F
  0.4166699949999995  0.0000000000000000  0.0794700009999971   F   F   F
  0.2500000000000000  0.5000000000000000  0.0000000000000000   F   F   F
  0.3750000000000000  0.7500000000000000  0.0000000000000000   F   F   F
  0.2387935027930880  0.4995644901842152  0.2339836368970186   T   T   T
  0.3660829864220622  0.7472572894608126  0.2377926630962577   T   T   T
  0.3309956851018614  0.4993138002866897  0.1591055255565725   T   T   T
  0.4538983743063673  0.7510160285193033  0.1564851528051973   T   T   T
  0.2916699949999995  0.7500000000000000  0.0794700009999971   F   F   F
  0.4166699949999995  0.5000000000000000  0.0794700009999971   F   F   F
  0.5000000000000000  0.0000000000000000  0.0000000000000000   F   F   F
  0.6250000000000000  0.2500000000000000  0.0000000000000000   F   F   F
  0.4908230726377498 -0.0010624228899915  0.2331590551239633   T   T   T
  0.6163901353707550  0.2513075825207234  0.2383189016432788   T   T   T
  0.5797828873545798 -0.0006589013611747  0.1581726775022766   T   T   T
  0.7043299037562213  0.2476794114733354  0.1581835874218215   T   T   T
  0.5416700239999983  0.2500000000000000  0.0794700009999971   F   F   F
  0.6666700239999983  0.0000000000000000  0.0794700009999971   F   F   F
  0.5000000000000000  0.5000000000000000  0.0000000000000000   F   F   F
  0.6250000000000000  0.7500000000000000  0.0000000000000000   F   F   F
  0.4903936999210476  0.4983142538622931  0.2309665566697369   T   T   T
  0.6157811674903069  0.7437534660419123  0.2380919631904279   T   T   T
  0.5817053932043224  0.4990710754049874  0.1584119679028079   T   T   T
  0.7044104142914861  0.7513738906993130  0.1581771611496302   T   T   T
  0.5416700239999983  0.7500000000000000  0.0794700009999971   F   F   F
  0.6666700239999983  0.5000000000000000  0.0794700009999971   F   F   F
  0.7500000000000000  0.0000000000000000  0.0000000000000000   F   F   F
  0.8750000000000000  0.2500000000000000  0.0000000000000000   F   F   F
  0.7478579503151995 -0.0002744934888184  0.2370105007467454   T   T   T
  0.8693910000394659  0.2527555373178217  0.2335894763363447   T   T   T
  0.8290143399783970 -0.0003107119982601  0.1576100586394825   T   T   T
  0.9554243876851320  0.2494583543987409  0.1565844738317493   T   T   T
  0.7916700239999983  0.2500000000000000  0.0794700009999971   F   F   F
  0.9166700239999983  0.0000000000000000  0.0794700009999971   F   F   F
  0.7500000000000000  0.5000000000000000  0.0000000000000000   F   F   F
  0.8750000000000000  0.7500000000000000  0.0000000000000000   F   F   F
  0.7443523295325231  0.4991966667779822  0.2337516205953980   T   T   T
  0.8693537097569872  0.7464778970948214  0.2335920805167154   T   T   T
  0.8297946044398938  0.4998253034969007  0.1565428171489019   T   T   T
  0.9554252103124479  0.7502645237644447  0.1565758903144632   T   T   T
  0.7916700239999983  0.7500000000000000  0.0794700009999971   F   F   F
  0.9166700239999983  0.5000000000000000  0.0794700009999971   F   F   F
  0.5875435972136090  0.2452741049513745  0.3696470549484161   T   T   T
  0.4109300080000011  0.7390900250000030  0.4850000140000006   F   F   F
  0.4005802371154941  0.7384591870619521  0.3692141631213429   T   T   T
  0.5757099989999972  0.2390899959999970  0.4850000140000006   F   F   F
  0.5757099989999972  0.7390900250000030  0.4850000140000006   F   F   F
  0.4012188287035667  0.2442764397435807  0.3692457730557909   T   T   T
  0.4109300080000011  0.2390899959999970  0.4850000140000006   F   F   F
  0.5881611668549972  0.7376452498390350  0.3696763936665060   T   T   T
  0.6547716107458086  0.4901756497718992  0.4292856292113008   T   T   T
  0.4942894216077598  0.4926165935276973  0.3193334718503740   T   T   T
  0.6626229287537364  0.9937523284167898  0.3095944106104201   T   T   T
  0.4937706033159900  0.9901336813564420  0.4217239970201671   T   T   T
  0.3332205921887431  0.4902405810365590  0.4286305500904041   T   T   T
  0.3222637295741494  0.9943465021653757  0.3105369282729096   T   T   T
  0.4933199880000032  0.4890899959999970  0.5405499940000027   F   F   F
  0.6580899949999974  0.9890900250000030  0.5405499940000027   F   F   F
  0.3285399970000000  0.9890900250000030  0.5405499940000027   F   F   F
 
  0.00000000E+00  0.00000000E+00  0.00000000E+00
  0.00000000E+00  0.00000000E+00  0.00000000E+00
  0.00000000E+00  0.00000000E+00  0.00000000E+00
  0.00000000E+00  0.00000000E+00  0.00000000E+00
  0.00000000E+00  0.00000000E+00  0.00000000E+00
  0.00000000E+00  0.00000000E+00  0.00000000E+00
  0.00000000E+00  0.00000000E+00  0.00000000E+00
  0.00000000E+00  0.00000000E+00  0.00000000E+00
  0.00000000E+00  0.00000000E+00  0.00000000E+00
  0.00000000E+00  0.00000000E+00  0.00000000E+00
  0.00000000E+00  0.00000000E+00  0.00000000E+00
  0.00000000E+00  0.00000000E+00  0.00000000E+00
  0.00000000E+00  0.00000000E+00  0.00000000E+00
  0.00000000E+00  0.00000000E+00  0.00000000E+00
  0.00000000E+00  0.00000000E+00  0.00000000E+00
  0.00000000E+00  0.00000000E+00  0.00000000E+00
  0.00000000E+00  0.00000000E+00  0.00000000E+00
  0.00000000E+00  0.00000000E+00  0.00000000E+00
  0.00000000E+00  0.00000000E+00  0.00000000E+00
  0.00000000E+00  0.00000000E+00  0.00000000E+00
  0.00000000E+00  0.00000000E+00  0.00000000E+00
  0.00000000E+00  0.00000000E+00  0.00000000E+00
  0.00000000E+00  0.00000000E+00  0.00000000E+00
  0.00000000E+00  0.00000000E+00  0.00000000E+00
  0.00000000E+00  0.00000000E+00  0.00000000E+00
  0.00000000E+00  0.00000000E+00  0.00000000E+00
  0.00000000E+00  0.00000000E+00  0.00000000E+00
  0.00000000E+00  0.00000000E+00  0.00000000E+00
  0.00000000E+00  0.00000000E+00  0.00000000E+00
  0.00000000E+00  0.00000000E+00  0.00000000E+00
  0.00000000E+00  0.00000000E+00  0.00000000E+00
  0.00000000E+00  0.00000000E+00  0.00000000E+00
  0.00000000E+00  0.00000000E+00  0.00000000E+00
  0.00000000E+00  0.00000000E+00  0.00000000E+00
  0.00000000E+00  0.00000000E+00  0.00000000E+00
  0.00000000E+00  0.00000000E+00  0.00000000E+00
  0.00000000E+00  0.00000000E+00  0.00000000E+00
  0.00000000E+00  0.00000000E+00  0.00000000E+00
  0.00000000E+00  0.00000000E+00  0.00000000E+00
  0.00000000E+00  0.00000000E+00  0.00000000E+00
  0.00000000E+00  0.00000000E+00  0.00000000E+00
  0.00000000E+00  0.00000000E+00  0.00000000E+00
  0.00000000E+00  0.00000000E+00  0.00000000E+00
  0.00000000E+00  0.00000000E+00  0.00000000E+00
  0.00000000E+00  0.00000000E+00  0.00000000E+00
  0.00000000E+00  0.00000000E+00  0.00000000E+00
  0.00000000E+00  0.00000000E+00  0.00000000E+00
  0.00000000E+00  0.00000000E+00  0.00000000E+00
  0.00000000E+00  0.00000000E+00  0.00000000E+00
  0.00000000E+00  0.00000000E+00  0.00000000E+00
  0.00000000E+00  0.00000000E+00  0.00000000E+00
  0.00000000E+00  0.00000000E+00  0.00000000E+00
  0.00000000E+00  0.00000000E+00  0.00000000E+00
  0.00000000E+00  0.00000000E+00  0.00000000E+00
  0.00000000E+00  0.00000000E+00  0.00000000E+00
  0.00000000E+00  0.00000000E+00  0.00000000E+00
  0.00000000E+00  0.00000000E+00  0.00000000E+00
  0.00000000E+00  0.00000000E+00  0.00000000E+00
  0.00000000E+00  0.00000000E+00  0.00000000E+00
  0.00000000E+00  0.00000000E+00  0.00000000E+00
  0.00000000E+00  0.00000000E+00  0.00000000E+00
  0.00000000E+00  0.00000000E+00  0.00000000E+00
  0.00000000E+00  0.00000000E+00  0.00000000E+00
  0.00000000E+00  0.00000000E+00  0.00000000E+00
  0.00000000E+00  0.00000000E+00  0.00000000E+00
  0.00000000E+00  0.00000000E+00  0.00000000E+00
  0.00000000E+00  0.00000000E+00  0.00000000E+00
  0.00000000E+00  0.00000000E+00  0.00000000E+00
  0.00000000E+00  0.00000000E+00  0.00000000E+00
  0.00000000E+00  0.00000000E+00  0.00000000E+00
  0.00000000E+00  0.00000000E+00  0.00000000E+00
  0.00000000E+00  0.00000000E+00  0.00000000E+00
  0.00000000E+00  0.00000000E+00  0.00000000E+00
  0.00000000E+00  0.00000000E+00  0.00000000E+00
  0.00000000E+00  0.00000000E+00  0.00000000E+00
  0.00000000E+00  0.00000000E+00  0.00000000E+00
  0.00000000E+00  0.00000000E+00  0.00000000E+00
  0.00000000E+00  0.00000000E+00  0.00000000E+00
  0.00000000E+00  0.00000000E+00  0.00000000E+00
  0.00000000E+00  0.00000000E+00  0.00000000E+00
  0.00000000E+00  0.00000000E+00  0.00000000E+00
