# Supplementary material for: Photothermal CO2 conversion to ethanol through photothermal heterojunction-nanosheet arrays
Source: Nat Commun. 2024 Jul 5;15:5639. doi: 10.1038/s41467-024-49928-0 (PMC11224241; doi:10.1038/s41467-024-49928-0)
Supplement: Supplementary file 4 — Supplementary Data 1 [file 41467_2024_49928_MOESM4_ESM.zip › Supplementary Data-structure/Final model for C-C coupling on Cu-Cu2Se.txt]

final on interface                               
   1.00000000000000     
    17.7084007262999990    0.0000000000000000    0.0000000000000000
     0.0000000000000000    5.5000000000000000    0.0000000000000000
     0.0000000000000000    0.0000000000000000   26.2607994080000005
   Cu   Se   C    O    H 
    72     9     2     1     3
Selective dynamics
Direct
  0.0000000000000000  0.0000000000000000  0.0000000000000000   F   F   F
  0.1250000000000000  0.2500000000000000  0.0000000000000000   F   F   F
  0.9897904759358431  0.0028853739125333  0.2340099634128599   T   T   T
  0.1142481927671472  0.2524518611193986  0.2327555713226601   T   T   T
  0.0806598287364493 -0.0055165359076283  0.1577183026175800   T   T   T
  0.2046243733461357  0.2453545603757667  0.1572205496654738   T   T   T
  0.0416699980000033  0.2500000000000000  0.0794700009999971   F   F   F
  0.1666699949999995  0.0000000000000000  0.0794700009999971   F   F   F
  0.0000000000000000  0.5000000000000000  0.0000000000000000   F   F   F
  0.1250000000000000  0.7500000000000000  0.0000000000000000   F   F   F
  0.9906999653493982  0.4975535368201264  0.2334156642853571   T   T   T
  0.1148842678469675  0.7344733970830744  0.2380796407053627   T   T   T
  0.0800683177849951  0.5011893942525543  0.1563379772746455   T   T   T
  0.2044344007646136  0.7504906745750376  0.1578906018935660   T   T   T
  0.0416699980000033  0.7500000000000000  0.0794700009999971   F   F   F
  0.1666699949999995  0.5000000000000000  0.0794700009999971   F   F   F
  0.2500000000000000  0.0000000000000000  0.0000000000000000   F   F   F
  0.3750000000000000  0.2500000000000000  0.0000000000000000   F   F   F
  0.2368023179518411 -0.0012706772242194  0.2364148813072647   T   T   T
  0.3658926279780286  0.2491047617783811  0.2376898784278162   T   T   T
  0.3294037358419226 -0.0016877694674659  0.1579405824853113   T   T   T
  0.4534741047595547  0.2471385593691542  0.1563807081242706   T   T   T
  0.2916699949999995  0.2500000000000000  0.0794700009999971   F   F   F
  0.4166699949999995  0.0000000000000000  0.0794700009999971   F   F   F
  0.2500000000000000  0.5000000000000000  0.0000000000000000   F   F   F
  0.3750000000000000  0.7500000000000000  0.0000000000000000   F   F   F
  0.2398631484784614  0.4942606542988509  0.2334103516957778   T   T   T
  0.3653135097112595  0.7466859014305816  0.2377416098348656   T   T   T
  0.3305927228912582  0.4995258441080191  0.1588315044106906   T   T   T
  0.4535733923657451  0.7511548735710676  0.1563910244681468   T   T   T
  0.2916699949999995  0.7500000000000000  0.0794700009999971   F   F   F
  0.4166699949999995  0.5000000000000000  0.0794700009999971   F   F   F
  0.5000000000000000  0.0000000000000000  0.0000000000000000   F   F   F
  0.6250000000000000  0.2500000000000000  0.0000000000000000   F   F   F
  0.4899546251721793 -0.0017434996092845  0.2331636272854540   T   T   T
  0.6148032861125734  0.2524737438611013  0.2380187747626861   T   T   T
  0.5790717010511046 -0.0007203227250697  0.1581085631780664   T   T   T
  0.7035284486892338  0.2477232276502105  0.1581961513744892   T   T   T
  0.5416700239999983  0.2500000000000000  0.0794700009999971   F   F   F
  0.6666700239999983  0.0000000000000000  0.0794700009999971   F   F   F
  0.5000000000000000  0.5000000000000000  0.0000000000000000   F   F   F
  0.6250000000000000  0.7500000000000000  0.0000000000000000   F   F   F
  0.4894649016965277  0.4986283507872922  0.2310004236331793   T   T   T
  0.6146785725515180  0.7432769174931554  0.2380824908334393   T   T   T
  0.5810309174185018  0.4992886120832900  0.1583443969447210   T   T   T
  0.7035273027342759  0.7519905586423495  0.1581271085581021   T   T   T
  0.5416700239999983  0.7500000000000000  0.0794700009999971   F   F   F
  0.6666700239999983  0.5000000000000000  0.0794700009999971   F   F   F
  0.7500000000000000  0.0000000000000000  0.0000000000000000   F   F   F
  0.8750000000000000  0.2500000000000000  0.0000000000000000   F   F   F
  0.7466952561586362 -0.0006220490526100  0.2369460935536719   T   T   T
  0.8676398529245025  0.2523219221734433  0.2332423989328709   T   T   T
  0.8280957687538603  0.0002450985908892  0.1574598364729617   T   T   T
  0.9556510902738027  0.2483947139100177  0.1566451783336351   T   T   T
  0.7916700239999983  0.2500000000000000  0.0794700009999971   F   F   F
  0.9166700239999983  0.0000000000000000  0.0794700009999971   F   F   F
  0.7500000000000000  0.5000000000000000  0.0000000000000000   F   F   F
  0.8750000000000000  0.7500000000000000  0.0000000000000000   F   F   F
  0.7428109974691731  0.4997481003525099  0.2335140726725317   T   T   T
  0.8677925043313188  0.7472965654535279  0.2332227961887433   T   T   T
  0.8291957745726425  0.4996423758983100  0.1564197326468337   T   T   T
  0.9552897041771846  0.7507217337422416  0.1567190680988503   T   T   T
  0.7916700239999983  0.7500000000000000  0.0794700009999971   F   F   F
  0.9166700239999983  0.5000000000000000  0.0794700009999971   F   F   F
  0.5857509788439719  0.2478848750556440  0.3699090673157091   T   T   T
  0.4109300080000011  0.7390900250000030  0.4850000140000006   F   F   F
  0.3997591886666773  0.7386365657725882  0.3693690742142214   T   T   T
  0.5757099989999972  0.2390899959999970  0.4850000140000006   F   F   F
  0.5757099989999972  0.7390900250000030  0.4850000140000006   F   F   F
  0.4008405567207194  0.2456404734612044  0.3695590339898138   T   T   T
  0.4109300080000011  0.2390899959999970  0.4850000140000006   F   F   F
  0.5878102781068626  0.7377580362240697  0.3696110787371999   T   T   T
  0.6546570198910674  0.4911221257978537  0.4291889397041678   T   T   T
  0.4933124928867246  0.4963388734547595  0.3193578614465755   T   T   T
  0.6609322081972918 -0.0035128729586128  0.3091848989797130   T   T   T
  0.4934038404796670  0.9911949883297926  0.4217915024626144   T   T   T
  0.3323355722696508  0.4911638789305300  0.4288259808095429   T   T   T
  0.3223323482120318 -0.0023228441016914  0.3104902235107800   T   T   T
  0.4933199880000032  0.4890899959999970  0.5405499940000027   F   F   F
  0.6580899949999974  0.9890900250000030  0.5405499940000027   F   F   F
  0.3285399970000000  0.9890900250000030  0.5405499940000027   F   F   F
  0.0999166393939953  0.7767773907306070  0.3125390279248775   T   T   T
  0.1275933308876649  0.5930731510678269  0.3506709229379397   T   T   T
  0.0687128687493818  0.9661932709591929  0.3252695414299869   T   T   T
  0.1201318100329676  0.6591671226327401  0.3898375241534470   T   T   T
  0.0964296516428761  0.4218327224994934  0.3449125591401400   T   T   T
  0.1874492106105605  0.5527980706891001  0.3431674865780117   T   T   T
 
  0.00000000E+00  0.00000000E+00  0.00000000E+00
  0.00000000E+00  0.00000000E+00  0.00000000E+00
  0.00000000E+00  0.00000000E+00  0.00000000E+00
  0.00000000E+00  0.00000000E+00  0.00000000E+00
  0.00000000E+00  0.00000000E+00  0.00000000E+00
  0.00000000E+00  0.00000000E+00  0.00000000E+00
  0.00000000E+00  0.00000000E+00  0.00000000E+00
  0.00000000E+00  0.00000000E+00  0.00000000E+00
  0.00000000E+00  0.00000000E+00  0.00000000E+00
  0.00000000E+00  0.00000000E+00  0.00000000E+00
  0.00000000E+00  0.00000000E+00  0.00000000E+00
  0.00000000E+00  0.00000000E+00  0.00000000E+00
  0.00000000E+00  0.00000000E+00  0.00000000E+00
  0.00000000E+00  0.00000000E+00  0.00000000E+00
  0.00000000E+00  0.00000000E+00  0.00000000E+00
  0.00000000E+00  0.00000000E+00  0.00000000E+00
  0.00000000E+00  0.00000000E+00  0.00000000E+00
  0.00000000E+00  0.00000000E+00  0.00000000E+00
  0.00000000E+00  0.00000000E+00  0.00000000E+00
  0.00000000E+00  0.00000000E+00  0.00000000E+00
  0.00000000E+00  0.00000000E+00  0.00000000E+00
  0.00000000E+00  0.00000000E+00  0.00000000E+00
  0.00000000E+00  0.00000000E+00  0.00000000E+00
  0.00000000E+00  0.00000000E+00  0.00000000E+00
  0.00000000E+00  0.00000000E+00  0.00000000E+00
  0.00000000E+00  0.00000000E+00  0.00000000E+00
  0.00000000E+00  0.00000000E+00  0.00000000E+00
  0.00000000E+00  0.00000000E+00  0.00000000E+00
  0.00000000E+00  0.00000000E+00  0.00000000E+00
  0.00000000E+00  0.00000000E+00  0.00000000E+00
  0.00000000E+00  0.00000000E+00  0.00000000E+00
  0.00000000E+00  0.00000000E+00  0.00000000E+00
  0.00000000E+00  0.00000000E+00  0.00000000E+00
  0.00000000E+00  0.00000000E+00  0.00000000E+00
  0.00000000E+00  0.00000000E+00  0.00000000E+00
  0.00000000E+00  0.00000000E+00  0.00000000E+00
  0.00000000E+00  0.00000000E+00  0.00000000E+00
  0.00000000E+00  0.00000000E+00  0.00000000E+00
  0.00000000E+00  0.00000000E+00  0.00000000E+00
  0.00000000E+00  0.00000000E+00  0.00000000E+00
  0.00000000E+00  0.00000000E+00  0.00000000E+00
  0.00000000E+00  0.00000000E+00  0.00000000E+00
  0.00000000E+00  0.00000000E+00  0.00000000E+00
  0.00000000E+00  0.00000000E+00  0.00000000E+00
  0.00000000E+00  0.00000000E+00  0.00000000E+00
  0.00000000E+00  0.00000000E+00  0.00000000E+00
  0.00000000E+00  0.00000000E+00  0.00000000E+00
  0.00000000E+00  0.00000000E+00  0.00000000E+00
  0.00000000E+00  0.00000000E+00  0.00000000E+00
  0.00000000E+00  0.00000000E+00  0.00000000E+00
  0.00000000E+00  0.00000000E+00  0.00000000E+00
  0.00000000E+00  0.00000000E+00  0.00000000E+00
  0.00000000E+00  0.00000000E+00  0.00000000E+00
  0.00000000E+00  0.00000000E+00  0.00000000E+00
  0.00000000E+00  0.00000000E+00  0.00000000E+00
  0.00000000E+00  0.00000000E+00  0.00000000E+00
  0.00000000E+00  0.00000000E+00  0.00000000E+00
  0.00000000E+00  0.00000000E+00  0.00000000E+00
  0.00000000E+00  0.00000000E+00  0.00000000E+00
  0.00000000E+00  0.00000000E+00  0.00000000E+00
  0.00000000E+00  0.00000000E+00  0.00000000E+00
  0.00000000E+00  0.00000000E+00  0.00000000E+00
  0.00000000E+00  0.00000000E+00  0.00000000E+00
  0.00000000E+00  0.00000000E+00  0.00000000E+00
  0.00000000E+00  0.00000000E+00  0.00000000E+00
  0.00000000E+00  0.00000000E+00  0.00000000E+00
  0.00000000E+00  0.00000000E+00  0.00000000E+00
  0.00000000E+00  0.00000000E+00  0.00000000E+00
  0.00000000E+00  0.00000000E+00  0.00000000E+00
  0.00000000E+00  0.00000000E+00  0.00000000E+00
  0.00000000E+00  0.00000000E+00  0.00000000E+00
  0.00000000E+00  0.00000000E+00  0.00000000E+00
  0.00000000E+00  0.00000000E+00  0.00000000E+00
  0.00000000E+00  0.00000000E+00  0.00000000E+00
  0.00000000E+00  0.00000000E+00  0.00000000E+00
  0.00000000E+00  0.00000000E+00  0.00000000E+00
  0.00000000E+00  0.00000000E+00  0.00000000E+00
  0.00000000E+00  0.00000000E+00  0.00000000E+00
  0.00000000E+00  0.00000000E+00  0.00000000E+00
  0.00000000E+00  0.00000000E+00  0.00000000E+00
  0.00000000E+00  0.00000000E+00  0.00000000E+00
  0.00000000E+00  0.00000000E+00  0.00000000E+00
  0.00000000E+00  0.00000000E+00  0.00000000E+00
  0.00000000E+00  0.00000000E+00  0.00000000E+00
  0.00000000E+00  0.00000000E+00  0.00000000E+00
  0.00000000E+00  0.00000000E+00  0.00000000E+00
  0.00000000E+00  0.00000000E+00  0.00000000E+00
