# Supplementary material for: Photothermal CO2 conversion to ethanol through photothermal heterojunction-nanosheet arrays
Source: Nat Commun. 2024 Jul 5;15:5639. doi: 10.1038/s41467-024-49928-0 (PMC11224241; doi:10.1038/s41467-024-49928-0)
Supplement: Supplementary file 4 — Supplementary Data 1 [file 41467_2024_49928_MOESM4_ESM.zip › Supplementary Data-structure/Final model for C-C coupling on pure Cu.txt]

 final on Cu                             
   1.00000000000000     
    17.7084007262999990    0.0000000000000000    0.0000000000000000
     0.0000000000000000    5.5000000000000000    0.0000000000000000
     0.0000000000000000    0.0000000000000000   26.2607994080000005
   Cu   C    O    H 
    64     2     1     3
Selective dynamics
Direct
  0.0000000000000000  0.0000000000000000  0.0000000000000000   F   F   F
  0.1250000000000000  0.2500000000000000  0.0000000000000000   F   F   F
  0.9859981062265022 -0.0037528969539627  0.2325739840679253   T   T   T
  0.1140741518970360  0.2653760407043243  0.2369077941171583   T   T   T
  0.0791505121158859  0.0007082375520996  0.1581743046631142   T   T   T
  0.2025542398874712  0.2494732567379792  0.1581857800335239   T   T   T
  0.0416699980000033  0.2500000000000000  0.0794700009999971   F   F   F
  0.1666699949999995  0.0000000000000000  0.0794700009999971   F   F   F
  0.0000000000000000  0.5000000000000000  0.0000000000000000   F   F   F
  0.1250000000000000  0.7500000000000000  0.0000000000000000   F   F   F
  0.9866276913245986  0.5045463400913384  0.2331411761211604   T   T   T
  0.1160611511394276  0.7462947334489705  0.2378947169387291   T   T   T
  0.0796261966198416  0.5009901099283314  0.1587276649010559   T   T   T
  0.2025154878444436  0.7502550635895722  0.1566605259271479   T   T   T
  0.0416699980000033  0.7500000000000000  0.0794700009999971   F   F   F
  0.1666699949999995  0.5000000000000000  0.0794700009999971   F   F   F
  0.2500000000000000  0.0000000000000000  0.0000000000000000   F   F   F
  0.3750000000000000  0.2500000000000000  0.0000000000000000   F   F   F
  0.2440132929970995 -0.0069522228787052  0.2327538619515942   T   T   T
  0.3667009025463170  0.2496342743336378  0.2335718491947066   T   T   T
  0.3293674526849078 -0.0004679972769864  0.1566264507964205   T   T   T
  0.4547463596271206  0.2500996705056284  0.1566964828871682   T   T   T
  0.2916699949999995  0.2500000000000000  0.0794700009999971   F   F   F
  0.4166699949999995  0.0000000000000000  0.0794700009999971   F   F   F
  0.2500000000000000  0.5000000000000000  0.0000000000000000   F   F   F
  0.3750000000000000  0.7500000000000000  0.0000000000000000   F   F   F
  0.2435431716070038  0.5031825574774300  0.2327756487688900   T   T   T
  0.3678109744838236  0.7489699533778117  0.2337481009240831   T   T   T
  0.3294505956492720  0.4998142692162605  0.1564478352040899   T   T   T
  0.4547313357057621  0.7496820892182956  0.1567457849687711   T   T   T
  0.2916699949999995  0.7500000000000000  0.0794700009999971   F   F   F
  0.4166699949999995  0.5000000000000000  0.0794700009999971   F   F   F
  0.5000000000000000  0.0000000000000000  0.0000000000000000   F   F   F
  0.6250000000000000  0.2500000000000000  0.0000000000000000   F   F   F
  0.4912901181124102  0.0001860400763768  0.2338002133555421   T   T   T
  0.6155835312040011  0.2497568490726015  0.2339253655051235   T   T   T
  0.5795885598633478 -0.0004307889475672  0.1568627201813599   T   T   T
  0.7043119677016236  0.2500535761756814  0.1568297655870164   T   T   T
  0.5416700239999983  0.2500000000000000  0.0794700009999971   F   F   F
  0.6666700239999983  0.0000000000000000  0.0794700009999971   F   F   F
  0.5000000000000000  0.5000000000000000  0.0000000000000000   F   F   F
  0.6250000000000000  0.7500000000000000  0.0000000000000000   F   F   F
  0.4912077665154464  0.4994136904415919  0.2338112409199392   T   T   T
  0.6155810274118395  0.7501569146776422  0.2338755168095673   T   T   T
  0.5797538664342240  0.5003708807357807  0.1569033996903602   T   T   T
  0.7044980357871916  0.7498825743320707  0.1568503388423705   T   T   T
  0.5416700239999983  0.7500000000000000  0.0794700009999971   F   F   F
  0.6666700239999983  0.5000000000000000  0.0794700009999971   F   F   F
  0.7500000000000000  0.0000000000000000  0.0000000000000000   F   F   F
  0.8750000000000000  0.2500000000000000  0.0000000000000000   F   F   F
  0.7396393708379567  0.0003731180227288  0.2338321506194579   T   T   T
  0.8637406831568674  0.2505616243251454  0.2336668559663799   T   T   T
  0.8290682773361393 -0.0000511326846897  0.1567615641136810   T   T   T
  0.9541245088957597  0.2506275889893828  0.1567640234814912   T   T   T
  0.7916700239999983  0.2500000000000000  0.0794700009999971   F   F   F
  0.9166700239999983  0.0000000000000000  0.0794700009999971   F   F   F
  0.7500000000000000  0.5000000000000000  0.0000000000000000   F   F   F
  0.8750000000000000  0.7500000000000000  0.0000000000000000   F   F   F
  0.7397024048421054  0.4996361975261284  0.2338713932320347   T   T   T
  0.8627988850815226  0.7495553248863565  0.2338533287316476   T   T   T
  0.8289462037313681  0.5000069422432286  0.1566612479810803   T   T   T
  0.9538544513522320  0.7499376011805595  0.1560901517862044   T   T   T
  0.7916700239999983  0.7500000000000000  0.0794700009999971   F   F   F
  0.9166700239999983  0.5000000000000000  0.0794700009999971   F   F   F
  0.1232271269757981  0.8928273367068980  0.3055662495551888   T   T   T
  0.1330447159215999  0.7463815428325876  0.3533122217885227   T   T   T
  0.1182807743946059  0.1205155395208259  0.3096965912089267   T   T   T
  0.1215663226465174  0.8557294532552310  0.3875074350353377   T   T   T
  0.0977195954995329  0.5823187478020088  0.3521382083763153   T   T   T
  0.1920127448410818  0.6820971654141181  0.3541488399855286   T   T   T
 
  0.00000000E+00  0.00000000E+00  0.00000000E+00
  0.00000000E+00  0.00000000E+00  0.00000000E+00
  0.00000000E+00  0.00000000E+00  0.00000000E+00
  0.00000000E+00  0.00000000E+00  0.00000000E+00
  0.00000000E+00  0.00000000E+00  0.00000000E+00
  0.00000000E+00  0.00000000E+00  0.00000000E+00
  0.00000000E+00  0.00000000E+00  0.00000000E+00
  0.00000000E+00  0.00000000E+00  0.00000000E+00
  0.00000000E+00  0.00000000E+00  0.00000000E+00
  0.00000000E+00  0.00000000E+00  0.00000000E+00
  0.00000000E+00  0.00000000E+00  0.00000000E+00
  0.00000000E+00  0.00000000E+00  0.00000000E+00
  0.00000000E+00  0.00000000E+00  0.00000000E+00
  0.00000000E+00  0.00000000E+00  0.00000000E+00
  0.00000000E+00  0.00000000E+00  0.00000000E+00
  0.00000000E+00  0.00000000E+00  0.00000000E+00
  0.00000000E+00  0.00000000E+00  0.00000000E+00
  0.00000000E+00  0.00000000E+00  0.00000000E+00
  0.00000000E+00  0.00000000E+00  0.00000000E+00
  0.00000000E+00  0.00000000E+00  0.00000000E+00
  0.00000000E+00  0.00000000E+00  0.00000000E+00
  0.00000000E+00  0.00000000E+00  0.00000000E+00
  0.00000000E+00  0.00000000E+00  0.00000000E+00
  0.00000000E+00  0.00000000E+00  0.00000000E+00
  0.00000000E+00  0.00000000E+00  0.00000000E+00
  0.00000000E+00  0.00000000E+00  0.00000000E+00
  0.00000000E+00  0.00000000E+00  0.00000000E+00
  0.00000000E+00  0.00000000E+00  0.00000000E+00
  0.00000000E+00  0.00000000E+00  0.00000000E+00
  0.00000000E+00  0.00000000E+00  0.00000000E+00
  0.00000000E+00  0.00000000E+00  0.00000000E+00
  0.00000000E+00  0.00000000E+00  0.00000000E+00
  0.00000000E+00  0.00000000E+00  0.00000000E+00
  0.00000000E+00  0.00000000E+00  0.00000000E+00
  0.00000000E+00  0.00000000E+00  0.00000000E+00
  0.00000000E+00  0.00000000E+00  0.00000000E+00
  0.00000000E+00  0.00000000E+00  0.00000000E+00
  0.00000000E+00  0.00000000E+00  0.00000000E+00
  0.00000000E+00  0.00000000E+00  0.00000000E+00
  0.00000000E+00  0.00000000E+00  0.00000000E+00
  0.00000000E+00  0.00000000E+00  0.00000000E+00
  0.00000000E+00  0.00000000E+00  0.00000000E+00
  0.00000000E+00  0.00000000E+00  0.00000000E+00
  0.00000000E+00  0.00000000E+00  0.00000000E+00
  0.00000000E+00  0.00000000E+00  0.00000000E+00
  0.00000000E+00  0.00000000E+00  0.00000000E+00
  0.00000000E+00  0.00000000E+00  0.00000000E+00
  0.00000000E+00  0.00000000E+00  0.00000000E+00
  0.00000000E+00  0.00000000E+00  0.00000000E+00
  0.00000000E+00  0.00000000E+00  0.00000000E+00
  0.00000000E+00  0.00000000E+00  0.00000000E+00
  0.00000000E+00  0.00000000E+00  0.00000000E+00
  0.00000000E+00  0.00000000E+00  0.00000000E+00
  0.00000000E+00  0.00000000E+00  0.00000000E+00
  0.00000000E+00  0.00000000E+00  0.00000000E+00
  0.00000000E+00  0.00000000E+00  0.00000000E+00
  0.00000000E+00  0.00000000E+00  0.00000000E+00
  0.00000000E+00  0.00000000E+00  0.00000000E+00
  0.00000000E+00  0.00000000E+00  0.00000000E+00
  0.00000000E+00  0.00000000E+00  0.00000000E+00
  0.00000000E+00  0.00000000E+00  0.00000000E+00
  0.00000000E+00  0.00000000E+00  0.00000000E+00
  0.00000000E+00  0.00000000E+00  0.00000000E+00
  0.00000000E+00  0.00000000E+00  0.00000000E+00
  0.00000000E+00  0.00000000E+00  0.00000000E+00
  0.00000000E+00  0.00000000E+00  0.00000000E+00
  0.00000000E+00  0.00000000E+00  0.00000000E+00
  0.00000000E+00  0.00000000E+00  0.00000000E+00
  0.00000000E+00  0.00000000E+00  0.00000000E+00
  0.00000000E+00  0.00000000E+00  0.00000000E+00
