# Supplementary material for: Photothermal CO2 conversion to ethanol through photothermal heterojunction-nanosheet arrays
Source: Nat Commun. 2024 Jul 5;15:5639. doi: 10.1038/s41467-024-49928-0 (PMC11224241; doi:10.1038/s41467-024-49928-0)
Supplement: Supplementary file 4 — Supplementary Data 1 [file 41467_2024_49928_MOESM4_ESM.zip › Supplementary Data-structure/Final model for C-C coupling on pure Cu2Se.txt]

final on Cu2Se                                  
   1.00000000000000     
    11.6716003417999996    0.0000000000000000    0.0000000000000000
     0.0000000000000000   11.6716003417999996    0.0000000000000000
     0.0000000000000000    0.0000000000000000   25.2126007080000001
   Se   Cu   C    O    H 
    32    64     2     1     3
Selective dynamics
Direct
  0.0000000000000000  0.0000000000000000  0.1736000029999971   F   F   F
  0.0525475795222330  0.0163382916493982  0.4237250670700285   T   T   T
  0.0000000000000000  0.2500000000000000  0.0578700009999977   F   F   F
  0.9796144999584641  0.2416438110641669  0.2809399662183145   T   T   T
  0.2500000000000000  0.0000000000000000  0.0578700009999977   F   F   F
  0.2420510152440003  0.9935622828274165  0.2866727559064609   T   T   T
  0.2500000000000000  0.2500000000000000  0.1736000029999971   F   F   F
  0.2637216029681989  0.2500240860751899  0.4049236396797262   T   T   T
  0.5000000000000000  0.0000000000000000  0.1736000029999971   F   F   F
  0.5157389166193076  0.0244650108720359  0.4109166711412821   T   T   T
  0.5000000000000000  0.2500000000000000  0.0578700009999977   F   F   F
  0.5185157145712194  0.2590490542631224  0.2889232106397880   T   T   T
  0.7500000000000000  0.0000000000000000  0.0578700009999977   F   F   F
  0.7597789793621182  0.0075679583329029  0.2927750919243426   T   T   T
  0.7500000000000000  0.2500000000000000  0.1736000029999971   F   F   F
  0.7648046870418148  0.2801556342350873  0.4195800728724781   T   T   T
  0.0000000000000000  0.5000000000000000  0.1736000029999971   F   F   F
  0.0085511833330244  0.5107061329008925  0.4078307474935460   T   T   T
  0.0000000000000000  0.7500000000000000  0.0578700009999977   F   F   F
  0.0166492788494271  0.7610379609693700  0.2864294570076987   T   T   T
  0.2500000000000000  0.5000000000000000  0.0578700009999977   F   F   F
  0.2624869185178783  0.5018724041387836  0.2832855759898761   T   T   T
  0.2500000000000000  0.7500000000000000  0.1736000029999971   F   F   F
  0.2652191106004718  0.7862348500417914  0.4114995549470694   T   T   T
  0.5000000000000000  0.5000000000000000  0.1736000029999971   F   F   F
  0.5263027335580235  0.4999908094692928  0.4141190430855353   T   T   T
  0.5000000000000000  0.7500000000000000  0.0578700009999977   F   F   F
  0.4797411500331868  0.7297741640620041  0.2906546831268880   T   T   T
  0.7500000000000000  0.5000000000000000  0.0578700009999977   F   F   F
  0.7271415894870846  0.5003063743925528  0.2891776629951150   T   T   T
  0.7500000000000000  0.7500000000000000  0.1736000029999971   F   F   F
  0.7829198652897864  0.7382859941210429  0.4126995960912314   T   T   T
  0.1250000000000000  0.1250000000000000  0.0000000000000000   F   F   F
  0.1719976779185789  0.1762112088374570  0.2609134025795986   T   T   T
  0.3750000000000000  0.3750000000000000  0.1157300030000030   F   F   F
  0.3420525076625004  0.4392163452730611  0.3936167247319580   T   T   T
  0.3750000000000000  0.3750000000000000  0.0000000000000000   F   F   F
  0.3220626827258952  0.3081034217530697  0.3119740964303329   T   T   T
  0.1250000000000000  0.1250000000000000  0.1157300030000030   F   F   F
  0.0916077970327809  0.1731128694212887  0.3603420394823275   T   T   T
  0.3750000000000000  0.1250000000000000  0.1157300030000030   F   F   F
  0.3626669299434606  0.1021702113172728  0.3538289171956074   T   T   T
  0.1250000000000000  0.3750000000000000  0.0000000000000000   F   F   F
  0.1185649025035082  0.3829584529845121  0.2463625680841819   T   T   T
  0.1250000000000000  0.3750000000000000  0.1157300030000030   F   F   F
  0.1412510135022695  0.3901100817116464  0.3608019538897452   T   T   T
  0.3750000000000000  0.1250000000000000  0.0000000000000000   F   F   F
  0.3838713848738587  0.1287344498899945  0.2468854951116199   T   T   T
  0.6250000000000000  0.1250000000000000  0.0000000000000000   F   F   F
  0.5533043334856207  0.0515450053489665  0.3106597389356549   T   T   T
  0.8750000000000000  0.3750000000000000  0.1157300030000030   F   F   F
  0.9240541817789538  0.3421493898695267  0.3642425700833939   T   T   T
  0.8750000000000000  0.3750000000000000  0.0000000000000000   F   F   F
  0.9129760568644673  0.4410773847026224  0.2639980240007236   T   T   T
  0.6250000000000000  0.1250000000000000  0.1157300030000030   F   F   F
  0.6958836510039362  0.1098604995399407  0.3791195579972572   T   T   T
  0.8750000000000000  0.1250000000000000  0.1157300030000030   F   F   F
  0.8986536101974173  0.1351449482481930  0.4069278760981241   T   T   T
  0.6250000000000000  0.3750000000000000  0.0000000000000000   F   F   F
  0.6248384938296205  0.3690597306904637  0.2267032273367379   T   T   T
  0.6250000000000000  0.3750000000000000  0.1157300030000030   F   F   F
  0.6353462545054943  0.3673159680858886  0.3572486696652131   T   T   T
  0.8750000000000000  0.1250000000000000  0.0000000000000000   F   F   F
  0.8607290899234378  0.1108234374205357  0.2255737154592714   T   T   T
  0.1250000000000000  0.6250000000000000  0.0000000000000000   F   F   F
  0.0695142028822662  0.5663007980118181  0.3077491896554720   T   T   T
  0.3750000000000000  0.8750000000000000  0.1157300030000030   F   F   F
  0.4252033719039030  0.8733519291184380  0.3611888991099245   T   T   T
  0.3750000000000000  0.8750000000000000  0.0000000000000000   F   F   F
  0.4217746146970688  0.9137561673835415  0.2563401966159675   T   T   T
  0.1250000000000000  0.6250000000000000  0.1157300030000030   F   F   F
  0.1844250095096794  0.6096089863085519  0.3899039778973970   T   T   T
  0.3750000000000000  0.6250000000000000  0.1157300030000030   F   F   F
  0.4021578926065281  0.6484506324958751  0.3818228135584685   T   T   T
  0.1250000000000000  0.8750000000000000  0.0000000000000000   F   F   F
  0.1257516406749406  0.8762450209526979  0.2259752194410040   T   T   T
  0.1250000000000000  0.8750000000000000  0.1157300030000030   F   F   F
  0.0875517326138518  0.8514689810930272  0.3676072638006548   T   T   T
  0.3750000000000000  0.6250000000000000  0.0000000000000000   F   F   F
  0.3726068461687794  0.6239367869558509  0.2250161129483337   T   T   T
  0.6250000000000000  0.6250000000000000  0.0000000000000000   F   F   F
  0.6296413426640149  0.6427395277999635  0.2361580676891859   T   T   T
  0.8750000000000000  0.8750000000000000  0.1157300030000030   F   F   F
  0.8829340173609628  0.9147992902389342  0.4122518168984227   T   T   T
  0.8750000000000000  0.8750000000000000  0.0000000000000000   F   F   F
  0.8331867661254141  0.8223680484494745  0.3248045575526683   T   T   T
  0.6250000000000000  0.6250000000000000  0.1157300030000030   F   F   F
  0.5889215091803985  0.6890926212298267  0.4356264083164542   T   T   T
  0.8750000000000000  0.6250000000000000  0.1157300030000030   F   F   F
  0.8684343066530508  0.5938930536824265  0.3501389507472344   T   T   T
  0.6250000000000000  0.8750000000000000  0.0000000000000000   F   F   F
  0.6349352829339131  0.8542490421349221  0.2751486922279742   T   T   T
  0.6250000000000000  0.8750000000000000  0.1157300030000030   F   F   F
  0.6503917395287776  0.8818646720541670  0.3829596824782706   T   T   T
  0.8750000000000000  0.6250000000000000  0.0000000000000000   F   F   F
  0.8507561000547111  0.6597844320127222  0.2536236959689908   T   T   T
  0.4450865872210450  0.6403759461563732  0.5342108771147422   T   T   T
  0.5248678488936208  0.7226635968397460  0.5065774117248260   T   T   T
  0.5570608172239787  0.8127609493998051  0.5245887963882330   T   T   T
  0.4823970946689536  0.5540635256026489  0.5335477986707550   T   T   T
  0.3654289101828592  0.6368968573594472  0.5108819866850255   T   T   T
  0.4276148913453510  0.6697073166952355  0.5748348746832788   T   T   T
 
  0.00000000E+00  0.00000000E+00  0.00000000E+00
  0.00000000E+00  0.00000000E+00  0.00000000E+00
  0.00000000E+00  0.00000000E+00  0.00000000E+00
  0.00000000E+00  0.00000000E+00  0.00000000E+00
  0.00000000E+00  0.00000000E+00  0.00000000E+00
  0.00000000E+00  0.00000000E+00  0.00000000E+00
  0.00000000E+00  0.00000000E+00  0.00000000E+00
  0.00000000E+00  0.00000000E+00  0.00000000E+00
  0.00000000E+00  0.00000000E+00  0.00000000E+00
  0.00000000E+00  0.00000000E+00  0.00000000E+00
  0.00000000E+00  0.00000000E+00  0.00000000E+00
  0.00000000E+00  0.00000000E+00  0.00000000E+00
  0.00000000E+00  0.00000000E+00  0.00000000E+00
  0.00000000E+00  0.00000000E+00  0.00000000E+00
  0.00000000E+00  0.00000000E+00  0.00000000E+00
  0.00000000E+00  0.00000000E+00  0.00000000E+00
  0.00000000E+00  0.00000000E+00  0.00000000E+00
  0.00000000E+00  0.00000000E+00  0.00000000E+00
  0.00000000E+00  0.00000000E+00  0.00000000E+00
  0.00000000E+00  0.00000000E+00  0.00000000E+00
  0.00000000E+00  0.00000000E+00  0.00000000E+00
  0.00000000E+00  0.00000000E+00  0.00000000E+00
  0.00000000E+00  0.00000000E+00  0.00000000E+00
  0.00000000E+00  0.00000000E+00  0.00000000E+00
  0.00000000E+00  0.00000000E+00  0.00000000E+00
  0.00000000E+00  0.00000000E+00  0.00000000E+00
  0.00000000E+00  0.00000000E+00  0.00000000E+00
  0.00000000E+00  0.00000000E+00  0.00000000E+00
  0.00000000E+00  0.00000000E+00  0.00000000E+00
  0.00000000E+00  0.00000000E+00  0.00000000E+00
  0.00000000E+00  0.00000000E+00  0.00000000E+00
  0.00000000E+00  0.00000000E+00  0.00000000E+00
  0.00000000E+00  0.00000000E+00  0.00000000E+00
  0.00000000E+00  0.00000000E+00  0.00000000E+00
  0.00000000E+00  0.00000000E+00  0.00000000E+00
  0.00000000E+00  0.00000000E+00  0.00000000E+00
  0.00000000E+00  0.00000000E+00  0.00000000E+00
  0.00000000E+00  0.00000000E+00  0.00000000E+00
  0.00000000E+00  0.00000000E+00  0.00000000E+00
  0.00000000E+00  0.00000000E+00  0.00000000E+00
  0.00000000E+00  0.00000000E+00  0.00000000E+00
  0.00000000E+00  0.00000000E+00  0.00000000E+00
  0.00000000E+00  0.00000000E+00  0.00000000E+00
  0.00000000E+00  0.00000000E+00  0.00000000E+00
  0.00000000E+00  0.00000000E+00  0.00000000E+00
  0.00000000E+00  0.00000000E+00  0.00000000E+00
  0.00000000E+00  0.00000000E+00  0.00000000E+00
  0.00000000E+00  0.00000000E+00  0.00000000E+00
  0.00000000E+00  0.00000000E+00  0.00000000E+00
  0.00000000E+00  0.00000000E+00  0.00000000E+00
  0.00000000E+00  0.00000000E+00  0.00000000E+00
  0.00000000E+00  0.00000000E+00  0.00000000E+00
  0.00000000E+00  0.00000000E+00  0.00000000E+00
  0.00000000E+00  0.00000000E+00  0.00000000E+00
  0.00000000E+00  0.00000000E+00  0.00000000E+00
  0.00000000E+00  0.00000000E+00  0.00000000E+00
  0.00000000E+00  0.00000000E+00  0.00000000E+00
  0.00000000E+00  0.00000000E+00  0.00000000E+00
  0.00000000E+00  0.00000000E+00  0.00000000E+00
  0.00000000E+00  0.00000000E+00  0.00000000E+00
  0.00000000E+00  0.00000000E+00  0.00000000E+00
  0.00000000E+00  0.00000000E+00  0.00000000E+00
  0.00000000E+00  0.00000000E+00  0.00000000E+00
  0.00000000E+00  0.00000000E+00  0.00000000E+00
  0.00000000E+00  0.00000000E+00  0.00000000E+00
  0.00000000E+00  0.00000000E+00  0.00000000E+00
  0.00000000E+00  0.00000000E+00  0.00000000E+00
  0.00000000E+00  0.00000000E+00  0.00000000E+00
  0.00000000E+00  0.00000000E+00  0.00000000E+00
  0.00000000E+00  0.00000000E+00  0.00000000E+00
  0.00000000E+00  0.00000000E+00  0.00000000E+00
  0.00000000E+00  0.00000000E+00  0.00000000E+00
  0.00000000E+00  0.00000000E+00  0.00000000E+00
  0.00000000E+00  0.00000000E+00  0.00000000E+00
  0.00000000E+00  0.00000000E+00  0.00000000E+00
  0.00000000E+00  0.00000000E+00  0.00000000E+00
  0.00000000E+00  0.00000000E+00  0.00000000E+00
  0.00000000E+00  0.00000000E+00  0.00000000E+00
  0.00000000E+00  0.00000000E+00  0.00000000E+00
  0.00000000E+00  0.00000000E+00  0.00000000E+00
  0.00000000E+00  0.00000000E+00  0.00000000E+00
  0.00000000E+00  0.00000000E+00  0.00000000E+00
  0.00000000E+00  0.00000000E+00  0.00000000E+00
  0.00000000E+00  0.00000000E+00  0.00000000E+00
  0.00000000E+00  0.00000000E+00  0.00000000E+00
  0.00000000E+00  0.00000000E+00  0.00000000E+00
  0.00000000E+00  0.00000000E+00  0.00000000E+00
  0.00000000E+00  0.00000000E+00  0.00000000E+00
  0.00000000E+00  0.00000000E+00  0.00000000E+00
  0.00000000E+00  0.00000000E+00  0.00000000E+00
  0.00000000E+00  0.00000000E+00  0.00000000E+00
  0.00000000E+00  0.00000000E+00  0.00000000E+00
  0.00000000E+00  0.00000000E+00  0.00000000E+00
  0.00000000E+00  0.00000000E+00  0.00000000E+00
  0.00000000E+00  0.00000000E+00  0.00000000E+00
  0.00000000E+00  0.00000000E+00  0.00000000E+00
  0.00000000E+00  0.00000000E+00  0.00000000E+00
  0.00000000E+00  0.00000000E+00  0.00000000E+00
  0.00000000E+00  0.00000000E+00  0.00000000E+00
  0.00000000E+00  0.00000000E+00  0.00000000E+00
  0.00000000E+00  0.00000000E+00  0.00000000E+00
  0.00000000E+00  0.00000000E+00  0.00000000E+00
