# Supplementary material for: Photothermal CO2 conversion to ethanol through photothermal heterojunction-nanosheet arrays
Source: Nat Commun. 2024 Jul 5;15:5639. doi: 10.1038/s41467-024-49928-0 (PMC11224241; doi:10.1038/s41467-024-49928-0)
Supplement: Supplementary file 4 — Supplementary Data 1 [file 41467_2024_49928_MOESM4_ESM.zip › Supplementary Data-structure/Final model for H2O dissociation on Cu2O.txt]

 Cu2O-sheet-H2O-final                         
   1.00000000000000     
     8.5839004516999999    0.0000000000000000    0.0000000000000000
     0.0000000000000000    8.5839004516999999    0.0000000000000000
     0.0000000000000000    0.0000000000000000   22.5109004974000015
   Cu   O    H 
    32    17     2
Selective dynamics
Direct
  0.1250000000000000  0.1250000000000000  0.0476699990000000   F   F   F
  0.1141007123996261  0.1164589223137439  0.2466056188502575   T   T   T
  0.3750000000000000  0.3750000000000000  0.0476699990000000   F   F   F
  0.3549806391609484  0.3647880610180557  0.2429747631152810   T   T   T
  0.3750000000000000  0.1250000000000000  0.1430000069999977   F   F   F
  0.4067785821445761  0.1071309634759702  0.3149198488712600   T   T   T
  0.1250000000000000  0.3750000000000000  0.1430000069999977   F   F   F
  0.1174206117997752  0.4289006690877710  0.3172049158170562   T   T   T
  0.6250000000000000  0.1250000000000000  0.0476699990000000   F   F   F
  0.6338039545451855  0.1336368712982167  0.2443042996654199   T   T   T
  0.8750000000000000  0.3750000000000000  0.0476699990000000   F   F   F
  0.8769698645295816  0.3838722616160914  0.2468711217829781   T   T   T
  0.8750000000000000  0.1250000000000000  0.1430000069999977   F   F   F
  0.8742011853162744  0.0730151528037341  0.3144560375436763   T   T   T
  0.6250000000000000  0.3750000000000000  0.1430000069999977   F   F   F
  0.5743303181826345  0.3759661066084435  0.3238019126921615   T   T   T
  0.1250000000000000  0.6250000000000000  0.0476699990000000   F   F   F
  0.1354606792469875  0.6246074087435020  0.2357023118293535   T   T   T
  0.3750000000000000  0.8750000000000000  0.0476699990000000   F   F   F
  0.3860449924201159  0.8847615660870529  0.2388836055230749   T   T   T
  0.3750000000000000  0.6250000000000000  0.1430000069999977   F   F   F
  0.3876224204591885  0.6055658425235561  0.3306443506598272   T   T   T
  0.1250000000000000  0.8750000000000000  0.1430000069999977   F   F   F
  0.0828307088268136  0.8735948939395808  0.3102446119779229   T   T   T
  0.6250000000000000  0.6250000000000000  0.0476699990000000   F   F   F
  0.6140768811102894  0.6116689426004097  0.2378455007263821   T   T   T
  0.8750000000000000  0.8750000000000000  0.0476699990000000   F   F   F
  0.8629959470213566  0.8680830662818881  0.2353372143120136   T   T   T
  0.8750000000000000  0.6250000000000000  0.1430000069999977   F   F   F
  0.9178149644327629  0.6274542444030888  0.3111845056341711   T   T   T
  0.6250000000000000  0.8750000000000000  0.1430000069999977   F   F   F
  0.6135359032924409  0.9094543953806896  0.3222605794013724   T   T   T
  0.0000000000000000  0.0000000000000000  0.0000000000000000   F   F   F
 -0.0011393493004881 -0.0004433886791581  0.1906142347621152   T   T   T
  0.2500000000000000  0.2500000000000000  0.0953299999999970   F   F   F
  0.2331408816412968  0.2408541108338578  0.2969115643229205   T   T   T
  0.5000000000000000  0.0000000000000000  0.0000000000000000   F   F   F
  0.5121800486356732  0.0120730437660211  0.1909734633229185   T   T   T
  0.7500000000000000  0.2500000000000000  0.0953299999999970   F   F   F
  0.7520768890492496  0.2614057884288324  0.2968997005323857   T   T   T
  0.0000000000000000  0.5000000000000000  0.0000000000000000   F   F   F
 -0.0024927637912515  0.4969071901680646  0.1907803394425533   T   T   T
  0.2500000000000000  0.7500000000000000  0.0953299999999970   F   F   F
  0.2622800351214700  0.7523352669586759  0.2837890345384300   T   T   T
  0.5000000000000000  0.5000000000000000  0.0000000000000000   F   F   F
  0.4853298166137328  0.4849830782629150  0.1914218936772495   T   T   T
  0.7500000000000000  0.7500000000000000  0.0953299999999970   F   F   F
  0.7377091663355735  0.7391694478827976  0.2836586342696096   T   T   T
  0.4912757670820193  0.7952761516597487  0.3765687681009128   T   T   T
  0.4241538466178814  0.8495670525878266  0.4046191449105791   T   T   T
  0.4564500325237459  0.4623502974802722  0.3669950104049359   T   T   T
 
  0.00000000E+00  0.00000000E+00  0.00000000E+00
  0.00000000E+00  0.00000000E+00  0.00000000E+00
  0.00000000E+00  0.00000000E+00  0.00000000E+00
  0.00000000E+00  0.00000000E+00  0.00000000E+00
  0.00000000E+00  0.00000000E+00  0.00000000E+00
  0.00000000E+00  0.00000000E+00  0.00000000E+00
  0.00000000E+00  0.00000000E+00  0.00000000E+00
  0.00000000E+00  0.00000000E+00  0.00000000E+00
  0.00000000E+00  0.00000000E+00  0.00000000E+00
  0.00000000E+00  0.00000000E+00  0.00000000E+00
  0.00000000E+00  0.00000000E+00  0.00000000E+00
  0.00000000E+00  0.00000000E+00  0.00000000E+00
  0.00000000E+00  0.00000000E+00  0.00000000E+00
  0.00000000E+00  0.00000000E+00  0.00000000E+00
  0.00000000E+00  0.00000000E+00  0.00000000E+00
  0.00000000E+00  0.00000000E+00  0.00000000E+00
  0.00000000E+00  0.00000000E+00  0.00000000E+00
  0.00000000E+00  0.00000000E+00  0.00000000E+00
  0.00000000E+00  0.00000000E+00  0.00000000E+00
  0.00000000E+00  0.00000000E+00  0.00000000E+00
  0.00000000E+00  0.00000000E+00  0.00000000E+00
  0.00000000E+00  0.00000000E+00  0.00000000E+00
  0.00000000E+00  0.00000000E+00  0.00000000E+00
  0.00000000E+00  0.00000000E+00  0.00000000E+00
  0.00000000E+00  0.00000000E+00  0.00000000E+00
  0.00000000E+00  0.00000000E+00  0.00000000E+00
  0.00000000E+00  0.00000000E+00  0.00000000E+00
  0.00000000E+00  0.00000000E+00  0.00000000E+00
  0.00000000E+00  0.00000000E+00  0.00000000E+00
  0.00000000E+00  0.00000000E+00  0.00000000E+00
  0.00000000E+00  0.00000000E+00  0.00000000E+00
  0.00000000E+00  0.00000000E+00  0.00000000E+00
  0.00000000E+00  0.00000000E+00  0.00000000E+00
  0.00000000E+00  0.00000000E+00  0.00000000E+00
  0.00000000E+00  0.00000000E+00  0.00000000E+00
  0.00000000E+00  0.00000000E+00  0.00000000E+00
  0.00000000E+00  0.00000000E+00  0.00000000E+00
  0.00000000E+00  0.00000000E+00  0.00000000E+00
  0.00000000E+00  0.00000000E+00  0.00000000E+00
  0.00000000E+00  0.00000000E+00  0.00000000E+00
  0.00000000E+00  0.00000000E+00  0.00000000E+00
  0.00000000E+00  0.00000000E+00  0.00000000E+00
  0.00000000E+00  0.00000000E+00  0.00000000E+00
  0.00000000E+00  0.00000000E+00  0.00000000E+00
  0.00000000E+00  0.00000000E+00  0.00000000E+00
  0.00000000E+00  0.00000000E+00  0.00000000E+00
  0.00000000E+00  0.00000000E+00  0.00000000E+00
  0.00000000E+00  0.00000000E+00  0.00000000E+00
  0.00000000E+00  0.00000000E+00  0.00000000E+00
  0.00000000E+00  0.00000000E+00  0.00000000E+00
  0.00000000E+00  0.00000000E+00  0.00000000E+00
