# Supplementary material for: Photothermal CO2 conversion to ethanol through photothermal heterojunction-nanosheet arrays
Source: Nat Commun. 2024 Jul 5;15:5639. doi: 10.1038/s41467-024-49928-0 (PMC11224241; doi:10.1038/s41467-024-49928-0)
Supplement: Supplementary file 4 — Supplementary Data 1 [file 41467_2024_49928_MOESM4_ESM.zip › Supplementary Data-structure/Final model for H2O dissociation on Cu2O-Cu2Se.txt]

CONTCAR                                 
   1.00000000000000     
    17.5074005126999985    0.0000000000000000    0.0000000000000000
     0.0000000000000000   17.5074005126999985    0.0000000000000000
     0.0000000000000000    0.0000000000000000   33.2126007079999965
   Se   Cu   O    H 
    72   176    18     2
Selective dynamics
Direct
  0.0000000000000000  0.0000000000000000  0.1317799990000026   F   F   F
  0.9929633110081929  0.0012352686157284  0.3091315090228361   T   T   T
  0.0000000000000000  0.1666699949999995  0.0439300020000033   F   F   F
  0.9974016675711712  0.1693769340823500  0.2195254371792528   T   T   T
  0.1666699949999995  0.0000000000000000  0.0439300020000033   F   F   F
  0.1692273298829212  0.9973154495245530  0.2171001359879126   T   T   T
  0.1666699949999995  0.1666699949999995  0.1317799990000026   F   F   F
  0.1653545085646339  0.1735105551865399  0.3091285549545225   T   T   T
  0.3333300050000005  0.0000000000000000  0.1317799990000026   F   F   F
  0.3371661679883794  0.9951539637834435  0.3098816636691941   T   T   T
  0.3333300050000005  0.1666699949999995  0.0439300020000033   F   F   F
  0.3380023744833532  0.1724987080121627  0.2203229675785123   T   T   T
  0.5000000000000000  0.0000000000000000  0.0439300020000033   F   F   F
  0.5027261538553125  0.9989555973885409  0.2201000554545797   T   T   T
  0.5000000000000000  0.1666699949999995  0.1317799990000026   F   F   F
  0.5085206185287644  0.1465035586609326  0.3149416354688295   T   T   T
  0.6666700239999983  0.0000000000000000  0.1317799990000026   F   F   F
  0.6731773736803781  0.9963721622118168  0.3106776275291383   T   T   T
  0.6666700239999983  0.1666699949999995  0.0439300020000033   F   F   F
  0.6695739418055482  0.1654921710008725  0.2211414560992116   T   T   T
  0.8333299760000017  0.0000000000000000  0.0439300020000033   F   F   F
  0.8324293609921248  0.9950716094487051  0.2222940527993981   T   T   T
  0.8333299760000017  0.1666699949999995  0.1317799990000026   F   F   F
  0.8337832250320912  0.1607781826357833  0.3119611945472630   T   T   T
  0.0000000000000000  0.3333300050000005  0.1317799990000026   F   F   F
  0.0059162101003063  0.3330695346884173  0.3119073588903493   T   T   T
  0.0000000000000000  0.5000000000000000  0.0439300020000033   F   F   F
  0.0011561155810095  0.4971432287229566  0.2212124861014131   T   T   T
  0.1666699949999995  0.3333300050000005  0.0439300020000033   F   F   F
  0.1716748125821188  0.3342347761011389  0.2223119208551279   T   T   T
  0.1666699949999995  0.5000000000000000  0.1317799990000026   F   F   F
  0.1704377204340712  0.4934257787689703  0.3108355958316298   T   T   T
  0.3333300050000005  0.3333300050000005  0.1317799990000026   F   F   F
  0.3367452896364511  0.3361136643253877  0.3280782172711145   T   T   T
  0.3333300050000005  0.5000000000000000  0.0439300020000033   F   F   F
  0.3340973646770315  0.4934467363496867  0.2217088077223850   T   T   T
  0.5000000000000000  0.3333300050000005  0.0439300020000033   F   F   F
  0.5008960688874391  0.3320550219460790  0.2236487981856653   T   T   T
  0.5000000000000000  0.5000000000000000  0.1317799990000026   F   F   F
  0.4908146584963009  0.4973931645298403  0.3064119238668501   T   T   T
  0.6666700239999983  0.3333300050000005  0.1317799990000026   F   F   F
  0.6577261564989585  0.3210559548037948  0.3061547050355283   T   T   T
  0.6666700239999983  0.5000000000000000  0.0439300020000033   F   F   F
  0.6691941759528672  0.4974886821586247  0.2186422168506789   T   T   T
  0.8333299760000017  0.3333300050000005  0.0439300020000033   F   F   F
  0.8332064701343330  0.3334537710785294  0.2180312667029305   T   T   T
  0.8333299760000017  0.5000000000000000  0.1317799990000026   F   F   F
  0.8455824488561196  0.5088911223176251  0.3062026674888418   T   T   T
  0.0000000000000000  0.6666700239999983  0.1317799990000026   F   F   F
  0.0199329616531713  0.6583684899208350  0.3149934027764620   T   T   T
  0.0000000000000000  0.8333299760000017  0.0439300020000033   F   F   F
  0.9943602298732046  0.8286911697993768  0.2203701342965040   T   T   T
  0.1666699949999995  0.6666700239999983  0.0439300020000033   F   F   F
  0.1675046338499448  0.6640134913803309  0.2201322090303631   T   T   T
  0.1666699949999995  0.8333299760000017  0.1317799990000026   F   F   F
  0.1715595638236491  0.8295010205411658  0.3099750379425227   T   T   T
  0.3333300050000005  0.6666700239999983  0.1317799990000026   F   F   F
  0.3283067745271906  0.6653332595233376  0.3124023947941402   T   T   T
  0.3333300050000005  0.8333299760000017  0.0439300020000033   F   F   F
  0.3396271062582759  0.8269449331746851  0.2199630299877365   T   T   T
  0.5000000000000000  0.6666700239999983  0.0439300020000033   F   F   F
  0.5011501657687918  0.6655240168895344  0.2165311489075039   T   T   T
  0.5000000000000000  0.8333299760000017  0.1317799990000026   F   F   F
  0.5013316138680085  0.8383338960704720  0.3123713912118457   T   T   T
  0.6666700239999983  0.6666700239999983  0.1317799990000026   F   F   F
  0.6690535804752716  0.6757864937489533  0.3062563562910218   T   T   T
  0.6666700239999983  0.8333299760000017  0.0439300020000033   F   F   F
  0.6731260001255637  0.8324733737959327  0.2216675850683759   T   T   T
  0.8333299760000017  0.6666700239999983  0.0439300020000033   F   F   F
  0.8345617757705471  0.6656244824001887  0.2236374307173650   T   T   T
  0.8333299760000017  0.8333299760000017  0.1317799990000026   F   F   F
  0.8307440843090205  0.8295269869050765  0.3280694086934895   T   T   T
  0.0833299980000035  0.0833299980000035  0.0000000000000000   F   F   F
  0.0825562018412193  0.0841923907179685  0.1819423343300944   T   T   T
  0.2500000000000000  0.2500000000000000  0.0878499969999993   F   F   F
  0.2883093778442318  0.2215512749812383  0.2934182706829466   T   T   T
  0.2500000000000000  0.2500000000000000  0.0000000000000000   F   F   F
  0.2496697808894380  0.2500876546838710  0.1797976360180342   T   T   T
  0.0833299980000035  0.0833299980000035  0.0878499969999993   F   F   F
  0.1022892517197054  0.0643187888555660  0.2836368625012637   T   T   T
  0.2500000000000000  0.0833299980000035  0.0878499969999993   F   F   F
  0.2486437609902761  0.0807347966070888  0.2813069600569140   T   T   T
  0.0833299980000035  0.2500000000000000  0.0000000000000000   F   F   F
  0.0942705774287430  0.2456637937434978  0.1854178138563327   T   T   T
  0.0833299980000035  0.2500000000000000  0.0878499969999993   F   F   F
  0.0849670349446216  0.2539092460033771  0.2694330674988553   T   T   T
  0.2500000000000000  0.0833299980000035  0.0000000000000000   F   F   F
  0.2498879131997239  0.0921603668003220  0.1860005975450514   T   T   T
  0.4166699949999995  0.0833299980000035  0.0000000000000000   F   F   F
  0.4160542029904806  0.0833672574217684  0.1819496137789524   T   T   T
  0.5833299760000017  0.2500000000000000  0.0878499969999993   F   F   F
  0.5656018187900597  0.2327057825403800  0.2682103550278301   T   T   T
  0.5833299760000017  0.2500000000000000  0.0000000000000000   F   F   F
  0.5841134999137648  0.2480623342186837  0.1827256602462317   T   T   T
  0.4166699949999995  0.0833299980000035  0.0878499969999993   F   F   F
  0.3916433415150478  0.1087487422008930  0.2834502556768246   T   T   T
  0.5833299760000017  0.0833299980000035  0.0878499969999993   F   F   F
  0.5949789221697139  0.0795999514434332  0.2706822307201879   T   T   T
  0.4166699949999995  0.2500000000000000  0.0000000000000000   F   F   F
  0.4218738638340636  0.2546607469760850  0.1799971117078000   T   T   T
  0.4166699949999995  0.2500000000000000  0.0878499969999993   F   F   F
  0.4319484208950689  0.2513070064591389  0.3049985956649806   T   T   T
  0.5833299760000017  0.0833299980000035  0.0000000000000000   F   F   F
  0.5847149957468047  0.0860419423293438  0.1813642213393453   T   T   T
  0.7500000000000000  0.0833299980000035  0.0000000000000000   F   F   F
  0.7551567011778672  0.0800260251405093  0.1825570229092542   T   T   T
  0.9166700239999983  0.2500000000000000  0.0878499969999993   F   F   F
  0.9263791510384281  0.2403358814828912  0.2806426711261574   T   T   T
  0.9166700239999983  0.2500000000000000  0.0000000000000000   F   F   F
  0.9163089984487682  0.2503124311948698  0.1792350006868464   T   T   T
  0.7500000000000000  0.0833299980000035  0.0878499969999993   F   F   F
  0.7563325572490471  0.0770054278346609  0.2731601323661620   T   T   T
  0.9166700239999983  0.0833299980000035  0.0878499969999993   F   F   F
  0.9128007935645570  0.0815680124292172  0.2694737550446361   T   T   T
  0.7500000000000000  0.2500000000000000  0.0000000000000000   F   F   F
  0.7502164981248729  0.2480541684962735  0.1791365302636964   T   T   T
  0.7500000000000000  0.2500000000000000  0.0878499969999993   F   F   F
  0.7775844182318187  0.2677965020171633  0.2801195665210499   T   T   T
  0.9166700239999983  0.0833299980000035  0.0000000000000000   F   F   F
  0.9212805426775336  0.0723254036299853  0.1854992325499360   T   T   T
  0.0833299980000035  0.4166699949999995  0.0000000000000000   F   F   F
  0.0866554684967803  0.4116315637587676  0.1825969697883677   T   T   T
  0.2500000000000000  0.5833299760000017  0.0878499969999993   F   F   F
  0.2393173426390392  0.5900715233267593  0.2757048832595478   T   T   T
  0.2500000000000000  0.5833299760000017  0.0000000000000000   F   F   F
  0.2504577628861491  0.5790621485480875  0.1839027437079986   T   T   T
  0.0833299980000035  0.4166699949999995  0.0878499969999993   F   F   F
  0.0896623930138813  0.4103923408694273  0.2731269916601041   T   T   T
  0.2500000000000000  0.4166699949999995  0.0878499969999993   F   F   F
  0.2829514438763309  0.4382588273703636  0.2854419052603922   T   T   T
  0.0833299980000035  0.5833299760000017  0.0000000000000000   F   F   F
  0.0807939368801825  0.5816804499939489  0.1813232497570322   T   T   T
  0.0833299980000035  0.5833299760000017  0.0878499969999993   F   F   F
  0.0869341726531359  0.5717876354697961  0.2708544849406291   T   T   T
  0.2500000000000000  0.4166699949999995  0.0000000000000000   F   F   F
  0.2500893846930312  0.4179298239709311  0.1788213689212027   T   T   T
  0.4166699949999995  0.4166699949999995  0.0000000000000000   F   F   F
  0.4182292466328479  0.4149270513054274  0.1812562356156905   T   T   T
  0.5833299760000017  0.5833299760000017  0.0878499969999993   F   F   F
  0.5791071396459444  0.5876323246144592  0.2765200415654375   T   T   T
  0.5833299760000017  0.5833299760000017  0.0000000000000000   F   F   F
  0.5853155844774588  0.5813189957203313  0.1826130509159969   T   T   T
  0.4166699949999995  0.4166699949999995  0.0878499969999993   F   F   F
  0.4214895849009053  0.3892441279071763  0.2774224164858470   T   T   T
  0.5833299760000017  0.4166699949999995  0.0878499969999993   F   F   F
  0.6127000427523934  0.4467782539099522  0.2892589740380438   T   T   T
  0.4166699949999995  0.5833299760000017  0.0000000000000000   F   F   F
  0.4103870895546127  0.5819924225843188  0.1813957467521959   T   T   T
  0.4166699949999995  0.5833299760000017  0.0878499969999993   F   F   F
  0.4314160951911408  0.6118350718535011  0.2768068444695240   T   T   T
  0.5833299760000017  0.4166699949999995  0.0000000000000000   F   F   F
  0.5779073977593007  0.4164809179303779  0.1825244225156626   T   T   T
  0.7500000000000000  0.4166699949999995  0.0000000000000000   F   F   F
  0.7518193365217442  0.4143674599603813  0.1796031143628033   T   T   T
  0.9166700239999983  0.5833299760000017  0.0878499969999993   F   F   F
  0.9340760612440528  0.6011900926059986  0.2681774354355408   T   T   T
  0.9166700239999983  0.5833299760000017  0.0000000000000000   F   F   F
  0.9185804141454622  0.5825749315526887  0.1827402565074081   T   T   T
  0.7500000000000000  0.4166699949999995  0.0878499969999993   F   F   F
  0.7554647268813792  0.4111895817639996  0.2893711792839421   T   T   T
  0.9166700239999983  0.4166699949999995  0.0878499969999993   F   F   F
  0.8988520104027929  0.3891654557927630  0.2800982183959304   T   T   T
  0.7500000000000000  0.5833299760000017  0.0000000000000000   F   F   F
  0.7502827959646921  0.5888621837482931  0.1824759520557983   T   T   T
  0.7500000000000000  0.5833299760000017  0.0878499969999993   F   F   F
  0.7198558944960470  0.5538496137503092  0.2892155115943869   T   T   T
  0.9166700239999983  0.4166699949999995  0.0000000000000000   F   F   F
  0.9187195252014798  0.4163997962547418  0.1792252386498221   T   T   T
  0.0833299980000035  0.7500000000000000  0.0000000000000000   F   F   F
  0.0831779374678807  0.7506073995999351  0.1819281775562925   T   T   T
  0.2500000000000000  0.9166700239999983  0.0878499969999993   F   F   F
  0.2351116786887067  0.9314560601675407  0.2771861889220116   T   T   T
  0.2500000000000000  0.9166700239999983  0.0000000000000000   F   F   F
  0.2554898606823685  0.9110719481236832  0.1808894942589734   T   T   T
  0.0833299980000035  0.7500000000000000  0.0878499969999993   F   F   F
  0.0576495956787568  0.7748057062651010  0.2835904328284365   T   T   T
  0.2500000000000000  0.7500000000000000  0.0878499969999993   F   F   F
  0.2503706602557441  0.7479770410298953  0.2710445733874581   T   T   T
  0.0833299980000035  0.9166700239999983  0.0000000000000000   F   F   F
  0.0744273119161872  0.9167774851172110  0.1858689824868571   T   T   T
  0.0833299980000035  0.9166700239999983  0.0878499969999993   F   F   F
  0.0859642749051021  0.9180541149575339  0.2814192832872153   T   T   T
  0.2500000000000000  0.7500000000000000  0.0000000000000000   F   F   F
  0.2396676614934092  0.7585274090925974  0.1835308628092851   T   T   T
  0.4166699949999995  0.7500000000000000  0.0000000000000000   F   F   F
  0.4178646464141418  0.7487970116019794  0.1770988492186115   T   T   T
  0.5833299760000017  0.9166700239999983  0.0878499969999993   F   F   F
  0.5767503284495101  0.9270897474331741  0.2756451865144414   T   T   T
  0.5833299760000017  0.9166700239999983  0.0000000000000000   F   F   F
  0.5876128492956357  0.9160585437723282  0.1837945072251440   T   T   T
  0.4166699949999995  0.7500000000000000  0.0878499969999993   F   F   F
  0.4069597808715111  0.7596343021354984  0.2827022871227642   T   T   T
  0.5833299760000017  0.7500000000000000  0.0878499969999993   F   F   F
  0.5547882097736305  0.7351861195993262  0.2768618458967658   T   T   T
  0.4166699949999995  0.9166700239999983  0.0000000000000000   F   F   F
  0.4079873638273333  0.9269094917543812  0.1835899134481437   T   T   T
  0.4166699949999995  0.9166700239999983  0.0878499969999993   F   F   F
  0.4185664016834798  0.9162180912916449  0.2710037401202030   T   T   T
  0.5833299760000017  0.7500000000000000  0.0000000000000000   F   F   F
  0.5850070667489048  0.7562042932431278  0.1812660615902952   T   T   T
  0.7500000000000000  0.7500000000000000  0.0000000000000000   F   F   F
  0.7524122096803380  0.7489205173840933  0.1813618223380565   T   T   T
  0.9166700239999983  0.9166700239999983  0.0878499969999993   F   F   F
  0.9451082791310265  0.8781627618385743  0.2935135071097054   T   T   T
  0.9166700239999983  0.9166700239999983  0.0000000000000000   F   F   F
  0.9165168161449962  0.9168705622696964  0.1798900790570300   T   T   T
  0.7500000000000000  0.7500000000000000  0.0878499969999993   F   F   F
  0.7776221631133285  0.7454510749702403  0.2775637812968457   T   T   T
  0.9166700239999983  0.7500000000000000  0.0878499969999993   F   F   F
  0.9151361106086563  0.7346427120385113  0.3051170340968336   T   T   T
  0.7500000000000000  0.9166700239999983  0.0000000000000000   F   F   F
  0.7486691274531408  0.9165516174850653  0.1788555812916677   T   T   T
  0.7500000000000000  0.9166700239999983  0.0878499969999993   F   F   F
  0.7283927744855603  0.8837750535967128  0.2854268013837430   T   T   T
  0.9166700239999983  0.7500000000000000  0.0000000000000000   F   F   F
  0.9120942980030051  0.7447993058976965  0.1801183485633920   T   T   T
  0.4490365335145387  0.3448708560504270  0.3683490240015942   T   T   T
  0.6090189515114600  0.4438400883802641  0.3866189118318767   T   T   T
  0.5945187205442041  0.3106854751021446  0.4409892143164894   T   T   T
  0.4778378319889896  0.4336541265929827  0.4391305109226510   T   T   T
  0.4822100100000029  0.3165700139999998  0.4996199910000030   F   F   F
  0.6047899719999990  0.4391399920000012  0.4996199910000030   F   F   F
  0.6047899719999990  0.3165700139999998  0.5642300250000005   F   F   F
  0.4822100100000029  0.4391399920000012  0.5642300250000005   F   F   F
  0.7140227867089676  0.3471418941394818  0.3680637690637875   T   T   T
  0.8194167069059548  0.4525970136203970  0.3680203506747265   T   T   T
  0.8492626364237634  0.3174460060020287  0.4445812712493514   T   T   T
  0.7283754828310768  0.4379250597020243  0.4342375783019071   T   T   T
  0.7273600099999982  0.3165700139999998  0.4996199910000030   F   F   F
  0.8499400019999968  0.4391399920000012  0.4996199910000030   F   F   F
  0.8499400019999968  0.3165700139999998  0.5642300250000005   F   F   F
  0.7273600099999982  0.4391399920000012  0.5642300250000005   F   F   F
  0.5130310067145749  0.5466764107958395  0.3699615377889258   T   T   T
  0.6200746620003511  0.6535870589576170  0.3698908049038321   T   T   T
  0.6041613394003883  0.5624303627250010  0.4344432177088322   T   T   T
  0.4835921487814577  0.6836197288595645  0.4452753886535228   T   T   T
  0.4822100100000029  0.5617200140000023  0.4996199910000030   F   F   F
  0.6047899719999990  0.6842899919999965  0.4996199910000030   F   F   F
  0.6047899719999990  0.5617200140000023  0.5642300250000005   F   F   F
  0.4822100100000029  0.6842899919999965  0.5642300250000005   F   F   F
  0.7229312660818553  0.5575106615053960  0.3867986502746113   T   T   T
  0.8216586061503300  0.7166444603521943  0.3680166661310378   T   T   T
  0.8561152189558263  0.5723090213101879  0.4411186957361152   T   T   T
  0.7326129412619217  0.6889074905370094  0.4392521815587915   T   T   T
  0.7273600099999982  0.5617200140000023  0.4996199910000030   F   F   F
  0.8499400019999968  0.6842899919999965  0.4996199910000030   F   F   F
  0.8499400019999968  0.5617200140000023  0.5642300250000005   F   F   F
  0.7273600099999982  0.6842899919999965  0.5642300250000005   F   F   F
  0.5324392512071048  0.3673092413643181  0.4035877841433474   T   T   T
  0.4209200140000036  0.2552799879999981  0.4673100110000021   F   F   F
  0.5435000060000021  0.3778499960000019  0.5319300290000015   F   F   F
  0.7938788911594131  0.3727129585729549  0.4054187546197666   T   T   T
  0.6660699840000035  0.2552799879999981  0.4673100110000021   F   F   F
  0.7886499760000021  0.3778499960000019  0.5319300290000015   F   F   F
  0.5382537407279436  0.6284473412541467  0.4061352627877464   T   T   T
  0.4209200140000036  0.5004299880000005  0.4673100110000021   F   F   F
  0.5435000060000021  0.6230099799999991  0.5319300290000015   F   F   F
  0.7988492393209958  0.6349004425995834  0.4036582934704580   T   T   T
  0.6660699840000035  0.5004299880000005  0.4673100110000021   F   F   F
  0.7886499760000021  0.6230099799999991  0.5319300290000015   F   F   F
  0.9112300279999985  0.2552799879999981  0.4673100110000021   F   F   F
  0.9112300279999985  0.5004299880000005  0.4673100110000021   F   F   F
  0.4209200140000036  0.7455800179999983  0.4673100110000021   F   F   F
  0.6660699840000035  0.7455800179999983  0.4673100110000021   F   F   F
  0.9112300279999985  0.7455800179999983  0.4673100110000021   F   F   F
  0.3755666693633883  0.3468808334555458  0.4134879149240522   T   T   T
  0.3590663372735826  0.3862521050063132  0.4346151758724683   T   T   T
  0.2722441043753798  0.3362643413221842  0.3591004124041111   T   T   T
 
  0.00000000E+00  0.00000000E+00  0.00000000E+00
  0.00000000E+00  0.00000000E+00  0.00000000E+00
  0.00000000E+00  0.00000000E+00  0.00000000E+00
  0.00000000E+00  0.00000000E+00  0.00000000E+00
  0.00000000E+00  0.00000000E+00  0.00000000E+00
  0.00000000E+00  0.00000000E+00  0.00000000E+00
  0.00000000E+00  0.00000000E+00  0.00000000E+00
  0.00000000E+00  0.00000000E+00  0.00000000E+00
  0.00000000E+00  0.00000000E+00  0.00000000E+00
  0.00000000E+00  0.00000000E+00  0.00000000E+00
  0.00000000E+00  0.00000000E+00  0.00000000E+00
  0.00000000E+00  0.00000000E+00  0.00000000E+00
  0.00000000E+00  0.00000000E+00  0.00000000E+00
  0.00000000E+00  0.00000000E+00  0.00000000E+00
  0.00000000E+00  0.00000000E+00  0.00000000E+00
  0.00000000E+00  0.00000000E+00  0.00000000E+00
  0.00000000E+00  0.00000000E+00  0.00000000E+00
  0.00000000E+00  0.00000000E+00  0.00000000E+00
  0.00000000E+00  0.00000000E+00  0.00000000E+00
  0.00000000E+00  0.00000000E+00  0.00000000E+00
  0.00000000E+00  0.00000000E+00  0.00000000E+00
  0.00000000E+00  0.00000000E+00  0.00000000E+00
  0.00000000E+00  0.00000000E+00  0.00000000E+00
  0.00000000E+00  0.00000000E+00  0.00000000E+00
  0.00000000E+00  0.00000000E+00  0.00000000E+00
  0.00000000E+00  0.00000000E+00  0.00000000E+00
  0.00000000E+00  0.00000000E+00  0.00000000E+00
  0.00000000E+00  0.00000000E+00  0.00000000E+00
  0.00000000E+00  0.00000000E+00  0.00000000E+00
  0.00000000E+00  0.00000000E+00  0.00000000E+00
  0.00000000E+00  0.00000000E+00  0.00000000E+00
  0.00000000E+00  0.00000000E+00  0.00000000E+00
  0.00000000E+00  0.00000000E+00  0.00000000E+00
  0.00000000E+00  0.00000000E+00  0.00000000E+00
  0.00000000E+00  0.00000000E+00  0.00000000E+00
  0.00000000E+00  0.00000000E+00  0.00000000E+00
  0.00000000E+00  0.00000000E+00  0.00000000E+00
  0.00000000E+00  0.00000000E+00  0.00000000E+00
  0.00000000E+00  0.00000000E+00  0.00000000E+00
  0.00000000E+00  0.00000000E+00  0.00000000E+00
  0.00000000E+00  0.00000000E+00  0.00000000E+00
  0.00000000E+00  0.00000000E+00  0.00000000E+00
  0.00000000E+00  0.00000000E+00  0.00000000E+00
  0.00000000E+00  0.00000000E+00  0.00000000E+00
  0.00000000E+00  0.00000000E+00  0.00000000E+00
  0.00000000E+00  0.00000000E+00  0.00000000E+00
  0.00000000E+00  0.00000000E+00  0.00000000E+00
  0.00000000E+00  0.00000000E+00  0.00000000E+00
  0.00000000E+00  0.00000000E+00  0.00000000E+00
  0.00000000E+00  0.00000000E+00  0.00000000E+00
  0.00000000E+00  0.00000000E+00  0.00000000E+00
  0.00000000E+00  0.00000000E+00  0.00000000E+00
  0.00000000E+00  0.00000000E+00  0.00000000E+00
  0.00000000E+00  0.00000000E+00  0.00000000E+00
  0.00000000E+00  0.00000000E+00  0.00000000E+00
  0.00000000E+00  0.00000000E+00  0.00000000E+00
  0.00000000E+00  0.00000000E+00  0.00000000E+00
  0.00000000E+00  0.00000000E+00  0.00000000E+00
  0.00000000E+00  0.00000000E+00  0.00000000E+00
  0.00000000E+00  0.00000000E+00  0.00000000E+00
  0.00000000E+00  0.00000000E+00  0.00000000E+00
  0.00000000E+00  0.00000000E+00  0.00000000E+00
  0.00000000E+00  0.00000000E+00  0.00000000E+00
  0.00000000E+00  0.00000000E+00  0.00000000E+00
  0.00000000E+00  0.00000000E+00  0.00000000E+00
  0.00000000E+00  0.00000000E+00  0.00000000E+00
  0.00000000E+00  0.00000000E+00  0.00000000E+00
  0.00000000E+00  0.00000000E+00  0.00000000E+00
  0.00000000E+00  0.00000000E+00  0.00000000E+00
  0.00000000E+00  0.00000000E+00  0.00000000E+00
  0.00000000E+00  0.00000000E+00  0.00000000E+00
  0.00000000E+00  0.00000000E+00  0.00000000E+00
  0.00000000E+00  0.00000000E+00  0.00000000E+00
  0.00000000E+00  0.00000000E+00  0.00000000E+00
  0.00000000E+00  0.00000000E+00  0.00000000E+00
  0.00000000E+00  0.00000000E+00  0.00000000E+00
  0.00000000E+00  0.00000000E+00  0.00000000E+00
  0.00000000E+00  0.00000000E+00  0.00000000E+00
  0.00000000E+00  0.00000000E+00  0.00000000E+00
  0.00000000E+00  0.00000000E+00  0.00000000E+00
  0.00000000E+00  0.00000000E+00  0.00000000E+00
  0.00000000E+00  0.00000000E+00  0.00000000E+00
  0.00000000E+00  0.00000000E+00  0.00000000E+00
  0.00000000E+00  0.00000000E+00  0.00000000E+00
  0.00000000E+00  0.00000000E+00  0.00000000E+00
  0.00000000E+00  0.00000000E+00  0.00000000E+00
  0.00000000E+00  0.00000000E+00  0.00000000E+00
  0.00000000E+00  0.00000000E+00  0.00000000E+00
  0.00000000E+00  0.00000000E+00  0.00000000E+00
  0.00000000E+00  0.00000000E+00  0.00000000E+00
  0.00000000E+00  0.00000000E+00  0.00000000E+00
  0.00000000E+00  0.00000000E+00  0.00000000E+00
  0.00000000E+00  0.00000000E+00  0.00000000E+00
  0.00000000E+00  0.00000000E+00  0.00000000E+00
  0.00000000E+00  0.00000000E+00  0.00000000E+00
  0.00000000E+00  0.00000000E+00  0.00000000E+00
  0.00000000E+00  0.00000000E+00  0.00000000E+00
  0.00000000E+00  0.00000000E+00  0.00000000E+00
  0.00000000E+00  0.00000000E+00  0.00000000E+00
  0.00000000E+00  0.00000000E+00  0.00000000E+00
  0.00000000E+00  0.00000000E+00  0.00000000E+00
  0.00000000E+00  0.00000000E+00  0.00000000E+00
  0.00000000E+00  0.00000000E+00  0.00000000E+00
  0.00000000E+00  0.00000000E+00  0.00000000E+00
  0.00000000E+00  0.00000000E+00  0.00000000E+00
  0.00000000E+00  0.00000000E+00  0.00000000E+00
  0.00000000E+00  0.00000000E+00  0.00000000E+00
  0.00000000E+00  0.00000000E+00  0.00000000E+00
  0.00000000E+00  0.00000000E+00  0.00000000E+00
  0.00000000E+00  0.00000000E+00  0.00000000E+00
  0.00000000E+00  0.00000000E+00  0.00000000E+00
  0.00000000E+00  0.00000000E+00  0.00000000E+00
  0.00000000E+00  0.00000000E+00  0.00000000E+00
  0.00000000E+00  0.00000000E+00  0.00000000E+00
  0.00000000E+00  0.00000000E+00  0.00000000E+00
  0.00000000E+00  0.00000000E+00  0.00000000E+00
  0.00000000E+00  0.00000000E+00  0.00000000E+00
  0.00000000E+00  0.00000000E+00  0.00000000E+00
  0.00000000E+00  0.00000000E+00  0.00000000E+00
  0.00000000E+00  0.00000000E+00  0.00000000E+00
  0.00000000E+00  0.00000000E+00  0.00000000E+00
  0.00000000E+00  0.00000000E+00  0.00000000E+00
  0.00000000E+00  0.00000000E+00  0.00000000E+00
  0.00000000E+00  0.00000000E+00  0.00000000E+00
  0.00000000E+00  0.00000000E+00  0.00000000E+00
  0.00000000E+00  0.00000000E+00  0.00000000E+00
  0.00000000E+00  0.00000000E+00  0.00000000E+00
  0.00000000E+00  0.00000000E+00  0.00000000E+00
  0.00000000E+00  0.00000000E+00  0.00000000E+00
  0.00000000E+00  0.00000000E+00  0.00000000E+00
  0.00000000E+00  0.00000000E+00  0.00000000E+00
  0.00000000E+00  0.00000000E+00  0.00000000E+00
  0.00000000E+00  0.00000000E+00  0.00000000E+00
  0.00000000E+00  0.00000000E+00  0.00000000E+00
  0.00000000E+00  0.00000000E+00  0.00000000E+00
  0.00000000E+00  0.00000000E+00  0.00000000E+00
  0.00000000E+00  0.00000000E+00  0.00000000E+00
  0.00000000E+00  0.00000000E+00  0.00000000E+00
  0.00000000E+00  0.00000000E+00  0.00000000E+00
  0.00000000E+00  0.00000000E+00  0.00000000E+00
  0.00000000E+00  0.00000000E+00  0.00000000E+00
  0.00000000E+00  0.00000000E+00  0.00000000E+00
  0.00000000E+00  0.00000000E+00  0.00000000E+00
  0.00000000E+00  0.00000000E+00  0.00000000E+00
  0.00000000E+00  0.00000000E+00  0.00000000E+00
  0.00000000E+00  0.00000000E+00  0.00000000E+00
  0.00000000E+00  0.00000000E+00  0.00000000E+00
  0.00000000E+00  0.00000000E+00  0.00000000E+00
  0.00000000E+00  0.00000000E+00  0.00000000E+00
  0.00000000E+00  0.00000000E+00  0.00000000E+00
  0.00000000E+00  0.00000000E+00  0.00000000E+00
  0.00000000E+00  0.00000000E+00  0.00000000E+00
  0.00000000E+00  0.00000000E+00  0.00000000E+00
  0.00000000E+00  0.00000000E+00  0.00000000E+00
  0.00000000E+00  0.00000000E+00  0.00000000E+00
  0.00000000E+00  0.00000000E+00  0.00000000E+00
  0.00000000E+00  0.00000000E+00  0.00000000E+00
  0.00000000E+00  0.00000000E+00  0.00000000E+00
  0.00000000E+00  0.00000000E+00  0.00000000E+00
  0.00000000E+00  0.00000000E+00  0.00000000E+00
  0.00000000E+00  0.00000000E+00  0.00000000E+00
  0.00000000E+00  0.00000000E+00  0.00000000E+00
  0.00000000E+00  0.00000000E+00  0.00000000E+00
  0.00000000E+00  0.00000000E+00  0.00000000E+00
  0.00000000E+00  0.00000000E+00  0.00000000E+00
  0.00000000E+00  0.00000000E+00  0.00000000E+00
  0.00000000E+00  0.00000000E+00  0.00000000E+00
  0.00000000E+00  0.00000000E+00  0.00000000E+00
  0.00000000E+00  0.00000000E+00  0.00000000E+00
  0.00000000E+00  0.00000000E+00  0.00000000E+00
  0.00000000E+00  0.00000000E+00  0.00000000E+00
  0.00000000E+00  0.00000000E+00  0.00000000E+00
  0.00000000E+00  0.00000000E+00  0.00000000E+00
  0.00000000E+00  0.00000000E+00  0.00000000E+00
  0.00000000E+00  0.00000000E+00  0.00000000E+00
  0.00000000E+00  0.00000000E+00  0.00000000E+00
  0.00000000E+00  0.00000000E+00  0.00000000E+00
  0.00000000E+00  0.00000000E+00  0.00000000E+00
  0.00000000E+00  0.00000000E+00  0.00000000E+00
  0.00000000E+00  0.00000000E+00  0.00000000E+00
  0.00000000E+00  0.00000000E+00  0.00000000E+00
  0.00000000E+00  0.00000000E+00  0.00000000E+00
  0.00000000E+00  0.00000000E+00  0.00000000E+00
  0.00000000E+00  0.00000000E+00  0.00000000E+00
  0.00000000E+00  0.00000000E+00  0.00000000E+00
  0.00000000E+00  0.00000000E+00  0.00000000E+00
  0.00000000E+00  0.00000000E+00  0.00000000E+00
  0.00000000E+00  0.00000000E+00  0.00000000E+00
  0.00000000E+00  0.00000000E+00  0.00000000E+00
  0.00000000E+00  0.00000000E+00  0.00000000E+00
  0.00000000E+00  0.00000000E+00  0.00000000E+00
  0.00000000E+00  0.00000000E+00  0.00000000E+00
  0.00000000E+00  0.00000000E+00  0.00000000E+00
  0.00000000E+00  0.00000000E+00  0.00000000E+00
  0.00000000E+00  0.00000000E+00  0.00000000E+00
  0.00000000E+00  0.00000000E+00  0.00000000E+00
  0.00000000E+00  0.00000000E+00  0.00000000E+00
  0.00000000E+00  0.00000000E+00  0.00000000E+00
  0.00000000E+00  0.00000000E+00  0.00000000E+00
  0.00000000E+00  0.00000000E+00  0.00000000E+00
  0.00000000E+00  0.00000000E+00  0.00000000E+00
  0.00000000E+00  0.00000000E+00  0.00000000E+00
  0.00000000E+00  0.00000000E+00  0.00000000E+00
  0.00000000E+00  0.00000000E+00  0.00000000E+00
  0.00000000E+00  0.00000000E+00  0.00000000E+00
  0.00000000E+00  0.00000000E+00  0.00000000E+00
  0.00000000E+00  0.00000000E+00  0.00000000E+00
  0.00000000E+00  0.00000000E+00  0.00000000E+00
  0.00000000E+00  0.00000000E+00  0.00000000E+00
  0.00000000E+00  0.00000000E+00  0.00000000E+00
  0.00000000E+00  0.00000000E+00  0.00000000E+00
  0.00000000E+00  0.00000000E+00  0.00000000E+00
  0.00000000E+00  0.00000000E+00  0.00000000E+00
  0.00000000E+00  0.00000000E+00  0.00000000E+00
  0.00000000E+00  0.00000000E+00  0.00000000E+00
  0.00000000E+00  0.00000000E+00  0.00000000E+00
  0.00000000E+00  0.00000000E+00  0.00000000E+00
  0.00000000E+00  0.00000000E+00  0.00000000E+00
  0.00000000E+00  0.00000000E+00  0.00000000E+00
  0.00000000E+00  0.00000000E+00  0.00000000E+00
  0.00000000E+00  0.00000000E+00  0.00000000E+00
  0.00000000E+00  0.00000000E+00  0.00000000E+00
  0.00000000E+00  0.00000000E+00  0.00000000E+00
  0.00000000E+00  0.00000000E+00  0.00000000E+00
  0.00000000E+00  0.00000000E+00  0.00000000E+00
  0.00000000E+00  0.00000000E+00  0.00000000E+00
  0.00000000E+00  0.00000000E+00  0.00000000E+00
  0.00000000E+00  0.00000000E+00  0.00000000E+00
  0.00000000E+00  0.00000000E+00  0.00000000E+00
  0.00000000E+00  0.00000000E+00  0.00000000E+00
  0.00000000E+00  0.00000000E+00  0.00000000E+00
  0.00000000E+00  0.00000000E+00  0.00000000E+00
  0.00000000E+00  0.00000000E+00  0.00000000E+00
  0.00000000E+00  0.00000000E+00  0.00000000E+00
  0.00000000E+00  0.00000000E+00  0.00000000E+00
  0.00000000E+00  0.00000000E+00  0.00000000E+00
  0.00000000E+00  0.00000000E+00  0.00000000E+00
  0.00000000E+00  0.00000000E+00  0.00000000E+00
  0.00000000E+00  0.00000000E+00  0.00000000E+00
  0.00000000E+00  0.00000000E+00  0.00000000E+00
  0.00000000E+00  0.00000000E+00  0.00000000E+00
  0.00000000E+00  0.00000000E+00  0.00000000E+00
  0.00000000E+00  0.00000000E+00  0.00000000E+00
  0.00000000E+00  0.00000000E+00  0.00000000E+00
  0.00000000E+00  0.00000000E+00  0.00000000E+00
  0.00000000E+00  0.00000000E+00  0.00000000E+00
  0.00000000E+00  0.00000000E+00  0.00000000E+00
  0.00000000E+00  0.00000000E+00  0.00000000E+00
  0.00000000E+00  0.00000000E+00  0.00000000E+00
  0.00000000E+00  0.00000000E+00  0.00000000E+00
  0.00000000E+00  0.00000000E+00  0.00000000E+00
  0.00000000E+00  0.00000000E+00  0.00000000E+00
  0.00000000E+00  0.00000000E+00  0.00000000E+00
  0.00000000E+00  0.00000000E+00  0.00000000E+00
  0.00000000E+00  0.00000000E+00  0.00000000E+00
  0.00000000E+00  0.00000000E+00  0.00000000E+00
  0.00000000E+00  0.00000000E+00  0.00000000E+00
  0.00000000E+00  0.00000000E+00  0.00000000E+00
  0.00000000E+00  0.00000000E+00  0.00000000E+00
  0.00000000E+00  0.00000000E+00  0.00000000E+00
  0.00000000E+00  0.00000000E+00  0.00000000E+00
  0.00000000E+00  0.00000000E+00  0.00000000E+00
  0.00000000E+00  0.00000000E+00  0.00000000E+00
  0.00000000E+00  0.00000000E+00  0.00000000E+00
  0.00000000E+00  0.00000000E+00  0.00000000E+00
  0.00000000E+00  0.00000000E+00  0.00000000E+00
  0.00000000E+00  0.00000000E+00  0.00000000E+00
  0.00000000E+00  0.00000000E+00  0.00000000E+00
