# Supplementary material for: Photothermal CO2 conversion to ethanol through photothermal heterojunction-nanosheet arrays
Source: Nat Commun. 2024 Jul 5;15:5639. doi: 10.1038/s41467-024-49928-0 (PMC11224241; doi:10.1038/s41467-024-49928-0)
Supplement: Supplementary file 4 — Supplementary Data 1 [file 41467_2024_49928_MOESM4_ESM.zip › Supplementary Data-structure/Initial model for C-C coupling on Cu-Cu2Se.txt]

initial on interface                               
   1.00000000000000     
    17.7084007262999990    0.0000000000000000    0.0000000000000000
     0.0000000000000000    5.5000000000000000    0.0000000000000000
     0.0000000000000000    0.0000000000000000   26.2607994080000005
   Cu   Se   C    O    H 
    72     9     2     1     3
Selective dynamics
Direct
  0.0000000000000000  0.0000000000000000  0.0000000000000000   F   F   F
  0.1250000000000000  0.2500000000000000  0.0000000000000000   F   F   F
  0.9888002774850106 -0.0014794339431126  0.2335958102230904   T   T   T
  0.1132807557875024  0.2536546568886553  0.2388147134672281   T   T   T
  0.0821949160009972 -0.0012943048454209  0.1577941480442774   T   T   T
  0.2043239817964220  0.2481523218769137  0.1576785597991022   T   T   T
  0.0416699980000033  0.2500000000000000  0.0794700009999971   F   F   F
  0.1666699949999995  0.0000000000000000  0.0794700009999971   F   F   F
  0.0000000000000000  0.5000000000000000  0.0000000000000000   F   F   F
  0.1250000000000000  0.7500000000000000  0.0000000000000000   F   F   F
  0.9869377535938709  0.4996450147499016  0.2320257418172786   T   T   T
  0.1138653747862943  0.7421518048038096  0.2400361888458836   T   T   T
  0.0795247785632144  0.5001347055026104  0.1580558080763486   T   T   T
  0.2043305832469261  0.7510598542089725  0.1576906882660776   T   T   T
  0.0416699980000033  0.7500000000000000  0.0794700009999971   F   F   F
  0.1666699949999995  0.5000000000000000  0.0794700009999971   F   F   F
  0.2500000000000000  0.0000000000000000  0.0000000000000000   F   F   F
  0.3750000000000000  0.2500000000000000  0.0000000000000000   F   F   F
  0.2401865648531058 -0.0003252613279991  0.2342151779004892   T   T   T
  0.3672393690648291  0.2515019148668500  0.2372659358944840   T   T   T
  0.3300806850187344 -0.0003661849735739  0.1573238611755394   T   T   T
  0.4538827104983042  0.2486506702884754  0.1562306348236815   T   T   T
  0.2916699949999995  0.2500000000000000  0.0794700009999971   F   F   F
  0.4166699949999995  0.0000000000000000  0.0794700009999971   F   F   F
  0.2500000000000000  0.5000000000000000  0.0000000000000000   F   F   F
  0.3750000000000000  0.7500000000000000  0.0000000000000000   F   F   F
  0.2368449820753711  0.4994707125363120  0.2359542195738190   T   T   T
  0.3674233600519985  0.7468517787660134  0.2371515660320250   T   T   T
  0.3288846661350828  0.4996286083379853  0.1596012346737516   T   T   T
  0.4539945732694494  0.7504162065003320  0.1562763884176077   T   T   T
  0.2916699949999995  0.7500000000000000  0.0794700009999971   F   F   F
  0.4166699949999995  0.5000000000000000  0.0794700009999971   F   F   F
  0.5000000000000000  0.0000000000000000  0.0000000000000000   F   F   F
  0.6250000000000000  0.2500000000000000  0.0000000000000000   F   F   F
  0.4910097048638693 -0.0005788584699988  0.2328989158501432   T   T   T
  0.6156148035645062  0.2521448565309619  0.2381650006214491   T   T   T
  0.5795094446454873 -0.0005884206751732  0.1579940430045970   T   T   T
  0.7040507075333029  0.2473476179818942  0.1580931150917348   T   T   T
  0.5416700239999983  0.2500000000000000  0.0794700009999971   F   F   F
  0.6666700239999983  0.0000000000000000  0.0794700009999971   F   F   F
  0.5000000000000000  0.5000000000000000  0.0000000000000000   F   F   F
  0.6250000000000000  0.7500000000000000  0.0000000000000000   F   F   F
  0.4910266202347581  0.4988810976807205  0.2308375094370581   T   T   T
  0.6153347531890320  0.7438317546687344  0.2380071842285199   T   T   T
  0.5818286409297181  0.4991840675543364  0.1583676196103966   T   T   T
  0.7041461279347749  0.7519347143933188  0.1580760396120626   T   T   T
  0.5416700239999983  0.7500000000000000  0.0794700009999971   F   F   F
  0.6666700239999983  0.5000000000000000  0.0794700009999971   F   F   F
  0.7500000000000000  0.0000000000000000  0.0000000000000000   F   F   F
  0.8750000000000000  0.2500000000000000  0.0000000000000000   F   F   F
  0.7460928069308487 -0.0001951923677044  0.2367525722809570   T   T   T
  0.8668665867652368  0.2510804909090523  0.2334297002868559   T   T   T
  0.8288717293829179 -0.0002220524085921  0.1574688350345257   T   T   T
  0.9554537259085835  0.2471855573352210  0.1560556879724917   T   T   T
  0.7916700239999983  0.2500000000000000  0.0794700009999971   F   F   F
  0.9166700239999983  0.0000000000000000  0.0794700009999971   F   F   F
  0.7500000000000000  0.5000000000000000  0.0000000000000000   F   F   F
  0.8750000000000000  0.7500000000000000  0.0000000000000000   F   F   F
  0.7432733726813491  0.4995629110989954  0.2337227589248414   T   T   T
  0.8667812115681857  0.7480482218069794  0.2333791883603480   T   T   T
  0.8292045135693448  0.4995290505936649  0.1564986101340766   T   T   T
  0.9553566151640751  0.7518679753301936  0.1559933238474777   T   T   T
  0.7916700239999983  0.7500000000000000  0.0794700009999971   F   F   F
  0.9166700239999983  0.5000000000000000  0.0794700009999971   F   F   F
  0.5866618973795779  0.2480756844577125  0.3695536826246459   T   T   T
  0.4109300080000011  0.7390900250000030  0.4850000140000006   F   F   F
  0.4007070513103726  0.7408270735415959  0.3693955320209000   T   T   T
  0.5757099989999972  0.2390899959999970  0.4850000140000006   F   F   F
  0.5757099989999972  0.7390900250000030  0.4850000140000006   F   F   F
  0.4017993610320643  0.2470095617246518  0.3692690578077282   T   T   T
  0.4109300080000011  0.2390899959999970  0.4850000140000006   F   F   F
  0.5881404403292041  0.7381555280909158  0.3698234281720530   T   T   T
  0.6548410111051769  0.4902058940174694  0.4291867187170123   T   T   T
  0.4943517992644276  0.4963574298911745  0.3192265682287693   T   T   T
  0.6615828363578291 -0.0049307523295444  0.3094319783243532   T   T   T
  0.4940103579209753  0.9913086181362488  0.4218816478554921   T   T   T
  0.3330385713811246  0.4912564584975214  0.4284274732602266   T   T   T
  0.3249486274358454 -0.0028575696700775  0.3093079272177979   T   T   T
  0.4933199880000032  0.4890899959999970  0.5405499940000027   F   F   F
  0.6580899949999974  0.9890900250000030  0.5405499940000027   F   F   F
  0.3285399970000000  0.9890900250000030  0.5405499940000027   F   F   F
  0.0568282992384223  0.0009161326959145  0.2901047127478815   T   T   T
  0.1703792040171200  0.5040812870099968  0.3030273890909082   T   T   T
  0.0615249999714297  0.0032671839501688  0.3349978482972070   T   T   T
  0.1438173812044607  0.3455501828825384  0.3210074520834778   T   T   T
  0.2306813575934983  0.4973244477289339  0.3146706696078787   T   T   T
  0.1471515968218839  0.6652736385494966  0.3220248115974413   T   T   T
 
  0.00000000E+00  0.00000000E+00  0.00000000E+00
  0.00000000E+00  0.00000000E+00  0.00000000E+00
  0.00000000E+00  0.00000000E+00  0.00000000E+00
  0.00000000E+00  0.00000000E+00  0.00000000E+00
  0.00000000E+00  0.00000000E+00  0.00000000E+00
  0.00000000E+00  0.00000000E+00  0.00000000E+00
  0.00000000E+00  0.00000000E+00  0.00000000E+00
  0.00000000E+00  0.00000000E+00  0.00000000E+00
  0.00000000E+00  0.00000000E+00  0.00000000E+00
  0.00000000E+00  0.00000000E+00  0.00000000E+00
  0.00000000E+00  0.00000000E+00  0.00000000E+00
  0.00000000E+00  0.00000000E+00  0.00000000E+00
  0.00000000E+00  0.00000000E+00  0.00000000E+00
  0.00000000E+00  0.00000000E+00  0.00000000E+00
  0.00000000E+00  0.00000000E+00  0.00000000E+00
  0.00000000E+00  0.00000000E+00  0.00000000E+00
  0.00000000E+00  0.00000000E+00  0.00000000E+00
  0.00000000E+00  0.00000000E+00  0.00000000E+00
  0.00000000E+00  0.00000000E+00  0.00000000E+00
  0.00000000E+00  0.00000000E+00  0.00000000E+00
  0.00000000E+00  0.00000000E+00  0.00000000E+00
  0.00000000E+00  0.00000000E+00  0.00000000E+00
  0.00000000E+00  0.00000000E+00  0.00000000E+00
  0.00000000E+00  0.00000000E+00  0.00000000E+00
  0.00000000E+00  0.00000000E+00  0.00000000E+00
  0.00000000E+00  0.00000000E+00  0.00000000E+00
  0.00000000E+00  0.00000000E+00  0.00000000E+00
  0.00000000E+00  0.00000000E+00  0.00000000E+00
  0.00000000E+00  0.00000000E+00  0.00000000E+00
  0.00000000E+00  0.00000000E+00  0.00000000E+00
  0.00000000E+00  0.00000000E+00  0.00000000E+00
  0.00000000E+00  0.00000000E+00  0.00000000E+00
  0.00000000E+00  0.00000000E+00  0.00000000E+00
  0.00000000E+00  0.00000000E+00  0.00000000E+00
  0.00000000E+00  0.00000000E+00  0.00000000E+00
  0.00000000E+00  0.00000000E+00  0.00000000E+00
  0.00000000E+00  0.00000000E+00  0.00000000E+00
  0.00000000E+00  0.00000000E+00  0.00000000E+00
  0.00000000E+00  0.00000000E+00  0.00000000E+00
  0.00000000E+00  0.00000000E+00  0.00000000E+00
  0.00000000E+00  0.00000000E+00  0.00000000E+00
  0.00000000E+00  0.00000000E+00  0.00000000E+00
  0.00000000E+00  0.00000000E+00  0.00000000E+00
  0.00000000E+00  0.00000000E+00  0.00000000E+00
  0.00000000E+00  0.00000000E+00  0.00000000E+00
  0.00000000E+00  0.00000000E+00  0.00000000E+00
  0.00000000E+00  0.00000000E+00  0.00000000E+00
  0.00000000E+00  0.00000000E+00  0.00000000E+00
  0.00000000E+00  0.00000000E+00  0.00000000E+00
  0.00000000E+00  0.00000000E+00  0.00000000E+00
  0.00000000E+00  0.00000000E+00  0.00000000E+00
  0.00000000E+00  0.00000000E+00  0.00000000E+00
  0.00000000E+00  0.00000000E+00  0.00000000E+00
  0.00000000E+00  0.00000000E+00  0.00000000E+00
  0.00000000E+00  0.00000000E+00  0.00000000E+00
  0.00000000E+00  0.00000000E+00  0.00000000E+00
  0.00000000E+00  0.00000000E+00  0.00000000E+00
  0.00000000E+00  0.00000000E+00  0.00000000E+00
  0.00000000E+00  0.00000000E+00  0.00000000E+00
  0.00000000E+00  0.00000000E+00  0.00000000E+00
  0.00000000E+00  0.00000000E+00  0.00000000E+00
  0.00000000E+00  0.00000000E+00  0.00000000E+00
  0.00000000E+00  0.00000000E+00  0.00000000E+00
  0.00000000E+00  0.00000000E+00  0.00000000E+00
  0.00000000E+00  0.00000000E+00  0.00000000E+00
  0.00000000E+00  0.00000000E+00  0.00000000E+00
  0.00000000E+00  0.00000000E+00  0.00000000E+00
  0.00000000E+00  0.00000000E+00  0.00000000E+00
  0.00000000E+00  0.00000000E+00  0.00000000E+00
  0.00000000E+00  0.00000000E+00  0.00000000E+00
  0.00000000E+00  0.00000000E+00  0.00000000E+00
  0.00000000E+00  0.00000000E+00  0.00000000E+00
  0.00000000E+00  0.00000000E+00  0.00000000E+00
  0.00000000E+00  0.00000000E+00  0.00000000E+00
  0.00000000E+00  0.00000000E+00  0.00000000E+00
  0.00000000E+00  0.00000000E+00  0.00000000E+00
  0.00000000E+00  0.00000000E+00  0.00000000E+00
  0.00000000E+00  0.00000000E+00  0.00000000E+00
  0.00000000E+00  0.00000000E+00  0.00000000E+00
  0.00000000E+00  0.00000000E+00  0.00000000E+00
  0.00000000E+00  0.00000000E+00  0.00000000E+00
  0.00000000E+00  0.00000000E+00  0.00000000E+00
  0.00000000E+00  0.00000000E+00  0.00000000E+00
  0.00000000E+00  0.00000000E+00  0.00000000E+00
  0.00000000E+00  0.00000000E+00  0.00000000E+00
  0.00000000E+00  0.00000000E+00  0.00000000E+00
  0.00000000E+00  0.00000000E+00  0.00000000E+00
