# Supplementary material for: Photothermal CO2 conversion to ethanol through photothermal heterojunction-nanosheet arrays
Source: Nat Commun. 2024 Jul 5;15:5639. doi: 10.1038/s41467-024-49928-0 (PMC11224241; doi:10.1038/s41467-024-49928-0)
Supplement: Supplementary file 4 — Supplementary Data 1 [file 41467_2024_49928_MOESM4_ESM.zip › Supplementary Data-structure/Initial model for C-C coupling on pure Cu.txt]

 initial on Cu                              
   1.00000000000000     
    17.7084007262999990    0.0000000000000000    0.0000000000000000
     0.0000000000000000    5.5000000000000000    0.0000000000000000
     0.0000000000000000    0.0000000000000000   26.2607994080000005
   Cu   C    O    H 
    64     2     1     3
Selective dynamics
Direct
  0.0000000000000000  0.0000000000000000  0.0000000000000000   F   F   F
  0.1250000000000000  0.2500000000000000  0.0000000000000000   F   F   F
  0.9875166258452999  0.0002972567280979  0.2372181141280153   T   T   T
  0.1125139067089517  0.2497206358923524  0.2352533354706712   T   T   T
  0.0799381801689625  0.0001532276881424  0.1553575684611056   T   T   T
  0.2033407402073213  0.2563115437296304  0.1587446448952056   T   T   T
  0.0416699980000033  0.2500000000000000  0.0794700009999971   F   F   F
  0.1666699949999995  0.0000000000000000  0.0794700009999971   F   F   F
  0.0000000000000000  0.5000000000000000  0.0000000000000000   F   F   F
  0.1250000000000000  0.7500000000000000  0.0000000000000000   F   F   F
  0.9867209573008044  0.5009092288539579  0.2333996375372928   T   T   T
  0.1122476228651033  0.7527141098991312  0.2357960193099027   T   T   T
  0.0782093717193000  0.5011608778264268  0.1581632525810458   T   T   T
  0.2027245119049378  0.7468653068814880  0.1578048160925493   T   T   T
  0.0416699980000033  0.7500000000000000  0.0794700009999971   F   F   F
  0.1666699949999995  0.5000000000000000  0.0794700009999971   F   F   F
  0.2500000000000000  0.0000000000000000  0.0000000000000000   F   F   F
  0.3750000000000000  0.2500000000000000  0.0000000000000000   F   F   F
  0.2420133646139038  0.0002861250353040  0.2327057826713125   T   T   T
  0.3666571132785516  0.2489689870862920  0.2328169679935020   T   T   T
  0.3285783426518613  0.0002762382239107  0.1564581966781007   T   T   T
  0.4541433779471682  0.2511002211324033  0.1565101234602728   T   T   T
  0.2916699949999995  0.2500000000000000  0.0794700009999971   F   F   F
  0.4166699949999995  0.0000000000000000  0.0794700009999971   F   F   F
  0.2500000000000000  0.5000000000000000  0.0000000000000000   F   F   F
  0.3750000000000000  0.7500000000000000  0.0000000000000000   F   F   F
  0.2398227970020409  0.5095555277879278  0.2406997330098728   T   T   T
  0.3667832186318650  0.7519054280435246  0.2333089018907198   T   T   T
  0.3271629300283155  0.5010687236909356  0.1571498407870078   T   T   T
  0.4538327577014242  0.7486602092807861  0.1568016591790528   T   T   T
  0.2916699949999995  0.7500000000000000  0.0794700009999971   F   F   F
  0.4166699949999995  0.5000000000000000  0.0794700009999971   F   F   F
  0.5000000000000000  0.0000000000000000  0.0000000000000000   F   F   F
  0.6250000000000000  0.2500000000000000  0.0000000000000000   F   F   F
  0.4911572820761484  0.0002551270503225  0.2335429264820576   T   T   T
  0.6156904212173440  0.2505318854822041  0.2338091310612374   T   T   T
  0.5790391272473684  0.9999158276025368  0.1566695795944668   T   T   T
  0.7046656000866190  0.2494040816960367  0.1568741706610995   T   T   T
  0.5416700239999983  0.2500000000000000  0.0794700009999971   F   F   F
  0.6666700239999983  0.0000000000000000  0.0794700009999971   F   F   F
  0.5000000000000000  0.5000000000000000  0.0000000000000000   F   F   F
  0.6250000000000000  0.7500000000000000  0.0000000000000000   F   F   F
  0.4913909803739929  0.4997597703890921  0.2337569924413304   T   T   T
  0.6157199603278070  0.7495759523896354  0.2337709783330050   T   T   T
  0.5798284542632536  0.5000269175825454  0.1568238340686438   T   T   T
  0.7045770499037357  0.7507441737752855  0.1569038572642834   T   T   T
  0.5416700239999983  0.7500000000000000  0.0794700009999971   F   F   F
  0.6666700239999983  0.5000000000000000  0.0794700009999971   F   F   F
  0.7500000000000000  0.0000000000000000  0.0000000000000000   F   F   F
  0.8750000000000000  0.2500000000000000  0.0000000000000000   F   F   F
  0.7397053404601451  0.0002943478605960  0.2339718750633724   T   T   T
  0.8639418799789804  0.2493287703171617  0.2337700736309794   T   T   T
  0.8291538497553158  0.0001939046656244  0.1565636893871065   T   T   T
  0.9546939599082838  0.2452734176176020  0.1573644980570845   T   T   T
  0.7916700239999983  0.2500000000000000  0.0794700009999971   F   F   F
  0.9166700239999983  0.0000000000000000  0.0794700009999971   F   F   F
  0.7500000000000000  0.5000000000000000  0.0000000000000000   F   F   F
  0.8750000000000000  0.7500000000000000  0.0000000000000000   F   F   F
  0.7403903456755438  0.5000549457606236  0.2339386095778987   T   T   T
  0.8638476224548409  0.7515091639150207  0.2337096527866203   T   T   T
  0.8297759345060444  0.5003167999703209  0.1569034132937745   T   T   T
  0.9546117278818131  0.7557328462300252  0.1573063686690698   T   T   T
  0.7916700239999983  0.7500000000000000  0.0794700009999971   F   F   F
  0.9166700239999983  0.5000000000000000  0.0794700009999971   F   F   F
  0.0731722585294033  0.0074083071822794  0.2877014152483429   T   T   T
  0.2432157835167996  0.5699813654753053  0.3155406742134949   T   T   T
  0.0792348339845358  0.0058270331380425  0.3327437186160182   T   T   T
  0.2286582194720567  0.3925891238740131  0.3321608752213224   T   T   T
  0.3000041611325320  0.6233795189831783  0.3280434989565270   T   T   T
  0.2022828906645150  0.7065524757914086  0.3284726564404157   T   T   T
 
  0.00000000E+00  0.00000000E+00  0.00000000E+00
  0.00000000E+00  0.00000000E+00  0.00000000E+00
  0.00000000E+00  0.00000000E+00  0.00000000E+00
  0.00000000E+00  0.00000000E+00  0.00000000E+00
  0.00000000E+00  0.00000000E+00  0.00000000E+00
  0.00000000E+00  0.00000000E+00  0.00000000E+00
  0.00000000E+00  0.00000000E+00  0.00000000E+00
  0.00000000E+00  0.00000000E+00  0.00000000E+00
  0.00000000E+00  0.00000000E+00  0.00000000E+00
  0.00000000E+00  0.00000000E+00  0.00000000E+00
  0.00000000E+00  0.00000000E+00  0.00000000E+00
  0.00000000E+00  0.00000000E+00  0.00000000E+00
  0.00000000E+00  0.00000000E+00  0.00000000E+00
  0.00000000E+00  0.00000000E+00  0.00000000E+00
  0.00000000E+00  0.00000000E+00  0.00000000E+00
  0.00000000E+00  0.00000000E+00  0.00000000E+00
  0.00000000E+00  0.00000000E+00  0.00000000E+00
  0.00000000E+00  0.00000000E+00  0.00000000E+00
  0.00000000E+00  0.00000000E+00  0.00000000E+00
  0.00000000E+00  0.00000000E+00  0.00000000E+00
  0.00000000E+00  0.00000000E+00  0.00000000E+00
  0.00000000E+00  0.00000000E+00  0.00000000E+00
  0.00000000E+00  0.00000000E+00  0.00000000E+00
  0.00000000E+00  0.00000000E+00  0.00000000E+00
  0.00000000E+00  0.00000000E+00  0.00000000E+00
  0.00000000E+00  0.00000000E+00  0.00000000E+00
  0.00000000E+00  0.00000000E+00  0.00000000E+00
  0.00000000E+00  0.00000000E+00  0.00000000E+00
  0.00000000E+00  0.00000000E+00  0.00000000E+00
  0.00000000E+00  0.00000000E+00  0.00000000E+00
  0.00000000E+00  0.00000000E+00  0.00000000E+00
  0.00000000E+00  0.00000000E+00  0.00000000E+00
  0.00000000E+00  0.00000000E+00  0.00000000E+00
  0.00000000E+00  0.00000000E+00  0.00000000E+00
  0.00000000E+00  0.00000000E+00  0.00000000E+00
  0.00000000E+00  0.00000000E+00  0.00000000E+00
  0.00000000E+00  0.00000000E+00  0.00000000E+00
  0.00000000E+00  0.00000000E+00  0.00000000E+00
  0.00000000E+00  0.00000000E+00  0.00000000E+00
  0.00000000E+00  0.00000000E+00  0.00000000E+00
  0.00000000E+00  0.00000000E+00  0.00000000E+00
  0.00000000E+00  0.00000000E+00  0.00000000E+00
  0.00000000E+00  0.00000000E+00  0.00000000E+00
  0.00000000E+00  0.00000000E+00  0.00000000E+00
  0.00000000E+00  0.00000000E+00  0.00000000E+00
  0.00000000E+00  0.00000000E+00  0.00000000E+00
  0.00000000E+00  0.00000000E+00  0.00000000E+00
  0.00000000E+00  0.00000000E+00  0.00000000E+00
  0.00000000E+00  0.00000000E+00  0.00000000E+00
  0.00000000E+00  0.00000000E+00  0.00000000E+00
  0.00000000E+00  0.00000000E+00  0.00000000E+00
  0.00000000E+00  0.00000000E+00  0.00000000E+00
  0.00000000E+00  0.00000000E+00  0.00000000E+00
  0.00000000E+00  0.00000000E+00  0.00000000E+00
  0.00000000E+00  0.00000000E+00  0.00000000E+00
  0.00000000E+00  0.00000000E+00  0.00000000E+00
  0.00000000E+00  0.00000000E+00  0.00000000E+00
  0.00000000E+00  0.00000000E+00  0.00000000E+00
  0.00000000E+00  0.00000000E+00  0.00000000E+00
  0.00000000E+00  0.00000000E+00  0.00000000E+00
  0.00000000E+00  0.00000000E+00  0.00000000E+00
  0.00000000E+00  0.00000000E+00  0.00000000E+00
  0.00000000E+00  0.00000000E+00  0.00000000E+00
  0.00000000E+00  0.00000000E+00  0.00000000E+00
  0.00000000E+00  0.00000000E+00  0.00000000E+00
  0.00000000E+00  0.00000000E+00  0.00000000E+00
  0.00000000E+00  0.00000000E+00  0.00000000E+00
  0.00000000E+00  0.00000000E+00  0.00000000E+00
  0.00000000E+00  0.00000000E+00  0.00000000E+00
  0.00000000E+00  0.00000000E+00  0.00000000E+00
