# Supplementary material for: Photothermal CO2 conversion to ethanol through photothermal heterojunction-nanosheet arrays
Source: Nat Commun. 2024 Jul 5;15:5639. doi: 10.1038/s41467-024-49928-0 (PMC11224241; doi:10.1038/s41467-024-49928-0)
Supplement: Supplementary file 4 — Supplementary Data 1 [file 41467_2024_49928_MOESM4_ESM.zip › Supplementary Data-structure/Initial model for C-C coupling on pure Cu2Se.txt]

 initial on Cu2Se                                  
   1.00000000000000     
    11.6716003417999996    0.0000000000000000    0.0000000000000000
     0.0000000000000000   11.6716003417999996    0.0000000000000000
     0.0000000000000000    0.0000000000000000   25.2126007080000001
   Se   Cu   C    O    H 
    32    64     2     1     3
Selective dynamics
Direct
  0.0000000000000000  0.0000000000000000  0.1736000029999971   F   F   F
  0.0536327331947067  0.0106833530503593  0.4204444015765343   T   T   T
  0.0000000000000000  0.2500000000000000  0.0578700009999977   F   F   F
  0.9842988601505140  0.2408038926996214  0.2823976756852782   T   T   T
  0.2500000000000000  0.0000000000000000  0.0578700009999977   F   F   F
  0.2450511216154570  0.9858406136884738  0.2866180283475872   T   T   T
  0.2500000000000000  0.2500000000000000  0.1736000029999971   F   F   F
  0.2766484546975395  0.2577434372216750  0.4025784679575592   T   T   T
  0.5000000000000000  0.0000000000000000  0.1736000029999971   F   F   F
  0.5076275477610991  0.0092350953490808  0.4031489847375044   T   T   T
  0.5000000000000000  0.2500000000000000  0.0578700009999977   F   F   F
  0.5160586172463985  0.2594362265260146  0.2849041526997527   T   T   T
  0.7500000000000000  0.0000000000000000  0.0578700009999977   F   F   F
  0.7605645048790874  0.0065000683356790  0.2884900431753148   T   T   T
  0.7500000000000000  0.2500000000000000  0.1736000029999971   F   F   F
  0.7605420651390699  0.2697773334822956  0.4153516380039642   T   T   T
  0.0000000000000000  0.5000000000000000  0.1736000029999971   F   F   F
  0.0115069497271982  0.5103807683668932  0.4056194330517018   T   T   T
  0.0000000000000000  0.7500000000000000  0.0578700009999977   F   F   F
  0.0151887290736681  0.7590404256306992  0.2838210929056820   T   T   T
  0.2500000000000000  0.5000000000000000  0.0578700009999977   F   F   F
  0.2657944372322918  0.5129591519554459  0.2870269715987872   T   T   T
  0.2500000000000000  0.7500000000000000  0.1736000029999971   F   F   F
  0.2470900157097262  0.7741482394270660  0.4223776049077707   T   T   T
  0.5000000000000000  0.5000000000000000  0.1736000029999971   F   F   F
  0.5314924189299240  0.5014743348176027  0.4224284026117791   T   T   T
  0.5000000000000000  0.7500000000000000  0.0578700009999977   F   F   F
  0.4925336045091256  0.7367792329997230  0.2942338541770031   T   T   T
  0.7500000000000000  0.5000000000000000  0.0578700009999977   F   F   F
  0.7287113906708839  0.4966037818482409  0.2926581223494491   T   T   T
  0.7500000000000000  0.7500000000000000  0.1736000029999971   F   F   F
  0.7758367283486851  0.7415405281525498  0.4091489354989561   T   T   T
  0.1250000000000000  0.1250000000000000  0.0000000000000000   F   F   F
  0.1693003542753860  0.1643542115847156  0.2572923459080396   T   T   T
  0.3750000000000000  0.3750000000000000  0.1157300030000030   F   F   F
  0.3709010144369749  0.4446039329434776  0.3717675968379242   T   T   T
  0.3750000000000000  0.3750000000000000  0.0000000000000000   F   F   F
  0.3146013849502253  0.2996094924895473  0.3051513341638284   T   T   T
  0.1250000000000000  0.1250000000000000  0.1157300030000030   F   F   F
  0.1078104179288919  0.1701290016757241  0.3605895038787899   T   T   T
  0.3750000000000000  0.1250000000000000  0.1157300030000030   F   F   F
  0.3589989425902649  0.1030278633004384  0.3516507111617652   T   T   T
  0.1250000000000000  0.3750000000000000  0.0000000000000000   F   F   F
  0.1260383090133129  0.3807383641992251  0.2508981637538030   T   T   T
  0.1250000000000000  0.3750000000000000  0.1157300030000030   F   F   F
  0.1451398360860802  0.3885933967594940  0.3610578529104365   T   T   T
  0.3750000000000000  0.1250000000000000  0.0000000000000000   F   F   F
  0.3837901651193259  0.1219002876713095  0.2460889243137971   T   T   T
  0.6250000000000000  0.1250000000000000  0.0000000000000000   F   F   F
  0.5559568078293173  0.0543097802728872  0.3066933040458339   T   T   T
  0.8750000000000000  0.3750000000000000  0.1157300030000030   F   F   F
  0.9274528997162826  0.3398103184313048  0.3669174043007034   T   T   T
  0.8750000000000000  0.3750000000000000  0.0000000000000000   F   F   F
  0.9069037506265033  0.4301463682137369  0.2581137198754353   T   T   T
  0.6250000000000000  0.1250000000000000  0.1157300030000030   F   F   F
  0.6985151789639062  0.0921170767598338  0.3787691379841485   T   T   T
  0.8750000000000000  0.1250000000000000  0.1157300030000030   F   F   F
  0.9031785362634220  0.1325878658864751  0.3999162817698389   T   T   T
  0.6250000000000000  0.3750000000000000  0.0000000000000000   F   F   F
  0.6304103543407122  0.3756561293242506  0.2273025949445058   T   T   T
  0.6250000000000000  0.3750000000000000  0.1157300030000030   F   F   F
  0.6172203197662860  0.3598681073119806  0.3590166469150753   T   T   T
  0.8750000000000000  0.1250000000000000  0.0000000000000000   F   F   F
  0.8671846632611743  0.1170108406095937  0.2256903366447445   T   T   T
  0.1250000000000000  0.6250000000000000  0.0000000000000000   F   F   F
  0.0548002564154876  0.5597231024877461  0.3041725782621917   T   T   T
  0.3750000000000000  0.8750000000000000  0.1157300030000030   F   F   F
  0.4182850952684243  0.8271985047643589  0.3786838534144776   T   T   T
  0.3750000000000000  0.8750000000000000  0.0000000000000000   F   F   F
  0.4225102339724338  0.9061283012968390  0.2538183598909469   T   T   T
  0.1250000000000000  0.6250000000000000  0.1157300030000030   F   F   F
  0.1910030237342969  0.6102255474242073  0.3748523342051641   T   T   T
  0.3750000000000000  0.6250000000000000  0.1157300030000030   F   F   F
  0.3688816414191573  0.6159952405820981  0.4388189204573252   T   T   T
  0.1250000000000000  0.8750000000000000  0.0000000000000000   F   F   F
  0.1260628128505870  0.8767279440685725  0.2253269377642413   T   T   T
  0.1250000000000000  0.8750000000000000  0.1157300030000030   F   F   F
  0.0777284210796673  0.8407764703314177  0.3674368005738768   T   T   T
  0.3750000000000000  0.6250000000000000  0.0000000000000000   F   F   F
  0.3826559619734424  0.6336024015389327  0.2283959929387160   T   T   T
  0.6250000000000000  0.6250000000000000  0.0000000000000000   F   F   F
  0.6276632922329649  0.6316099464955992  0.2359506945980108   T   T   T
  0.8750000000000000  0.8750000000000000  0.1157300030000030   F   F   F
  0.8779304486691728  0.9156072513611463  0.4104528277917535   T   T   T
  0.8750000000000000  0.8750000000000000  0.0000000000000000   F   F   F
  0.8332485196197664  0.8215603808244077  0.3210265396460830   T   T   T
  0.6250000000000000  0.6250000000000000  0.1157300030000030   F   F   F
  0.5789682125364713  0.7020394175849359  0.4359055251098299   T   T   T
  0.8750000000000000  0.6250000000000000  0.1157300030000030   F   F   F
  0.8666833886815559  0.5978336634109762  0.3531302727981585   T   T   T
  0.6250000000000000  0.8750000000000000  0.0000000000000000   F   F   F
  0.6435351736033169  0.8528655490482057  0.2609032719015714   T   T   T
  0.6250000000000000  0.8750000000000000  0.1157300030000030   F   F   F
  0.6399400256886527  0.8710152316222207  0.3679234544211875   T   T   T
  0.8750000000000000  0.6250000000000000  0.0000000000000000   F   F   F
  0.8510882287705798  0.6496589291809477  0.2536807294941185   T   T   T
  0.2981880036469541  0.5561282964144757  0.5051189661706230   T   T   T
  0.5365144620752533  0.7788586351084013  0.4970561999464079   T   T   T
  0.5124744425553287  0.8213094233248305  0.5367990905844888   T   T   T
  0.3346944702720259  0.4708155594598997  0.5110588115717866   T   T   T
  0.3236620917057154  0.6170631471609395  0.5360275144354143   T   T   T
  0.2053808428087834  0.5541114561309811  0.4992847330570869   T   T   T
 
  0.00000000E+00  0.00000000E+00  0.00000000E+00
  0.00000000E+00  0.00000000E+00  0.00000000E+00
  0.00000000E+00  0.00000000E+00  0.00000000E+00
  0.00000000E+00  0.00000000E+00  0.00000000E+00
  0.00000000E+00  0.00000000E+00  0.00000000E+00
  0.00000000E+00  0.00000000E+00  0.00000000E+00
  0.00000000E+00  0.00000000E+00  0.00000000E+00
  0.00000000E+00  0.00000000E+00  0.00000000E+00
  0.00000000E+00  0.00000000E+00  0.00000000E+00
  0.00000000E+00  0.00000000E+00  0.00000000E+00
  0.00000000E+00  0.00000000E+00  0.00000000E+00
  0.00000000E+00  0.00000000E+00  0.00000000E+00
  0.00000000E+00  0.00000000E+00  0.00000000E+00
  0.00000000E+00  0.00000000E+00  0.00000000E+00
  0.00000000E+00  0.00000000E+00  0.00000000E+00
  0.00000000E+00  0.00000000E+00  0.00000000E+00
  0.00000000E+00  0.00000000E+00  0.00000000E+00
  0.00000000E+00  0.00000000E+00  0.00000000E+00
  0.00000000E+00  0.00000000E+00  0.00000000E+00
  0.00000000E+00  0.00000000E+00  0.00000000E+00
  0.00000000E+00  0.00000000E+00  0.00000000E+00
  0.00000000E+00  0.00000000E+00  0.00000000E+00
  0.00000000E+00  0.00000000E+00  0.00000000E+00
  0.00000000E+00  0.00000000E+00  0.00000000E+00
  0.00000000E+00  0.00000000E+00  0.00000000E+00
  0.00000000E+00  0.00000000E+00  0.00000000E+00
  0.00000000E+00  0.00000000E+00  0.00000000E+00
  0.00000000E+00  0.00000000E+00  0.00000000E+00
  0.00000000E+00  0.00000000E+00  0.00000000E+00
  0.00000000E+00  0.00000000E+00  0.00000000E+00
  0.00000000E+00  0.00000000E+00  0.00000000E+00
  0.00000000E+00  0.00000000E+00  0.00000000E+00
  0.00000000E+00  0.00000000E+00  0.00000000E+00
  0.00000000E+00  0.00000000E+00  0.00000000E+00
  0.00000000E+00  0.00000000E+00  0.00000000E+00
  0.00000000E+00  0.00000000E+00  0.00000000E+00
  0.00000000E+00  0.00000000E+00  0.00000000E+00
  0.00000000E+00  0.00000000E+00  0.00000000E+00
  0.00000000E+00  0.00000000E+00  0.00000000E+00
  0.00000000E+00  0.00000000E+00  0.00000000E+00
  0.00000000E+00  0.00000000E+00  0.00000000E+00
  0.00000000E+00  0.00000000E+00  0.00000000E+00
  0.00000000E+00  0.00000000E+00  0.00000000E+00
  0.00000000E+00  0.00000000E+00  0.00000000E+00
  0.00000000E+00  0.00000000E+00  0.00000000E+00
  0.00000000E+00  0.00000000E+00  0.00000000E+00
  0.00000000E+00  0.00000000E+00  0.00000000E+00
  0.00000000E+00  0.00000000E+00  0.00000000E+00
  0.00000000E+00  0.00000000E+00  0.00000000E+00
  0.00000000E+00  0.00000000E+00  0.00000000E+00
  0.00000000E+00  0.00000000E+00  0.00000000E+00
  0.00000000E+00  0.00000000E+00  0.00000000E+00
  0.00000000E+00  0.00000000E+00  0.00000000E+00
  0.00000000E+00  0.00000000E+00  0.00000000E+00
  0.00000000E+00  0.00000000E+00  0.00000000E+00
  0.00000000E+00  0.00000000E+00  0.00000000E+00
  0.00000000E+00  0.00000000E+00  0.00000000E+00
  0.00000000E+00  0.00000000E+00  0.00000000E+00
  0.00000000E+00  0.00000000E+00  0.00000000E+00
  0.00000000E+00  0.00000000E+00  0.00000000E+00
  0.00000000E+00  0.00000000E+00  0.00000000E+00
  0.00000000E+00  0.00000000E+00  0.00000000E+00
  0.00000000E+00  0.00000000E+00  0.00000000E+00
  0.00000000E+00  0.00000000E+00  0.00000000E+00
  0.00000000E+00  0.00000000E+00  0.00000000E+00
  0.00000000E+00  0.00000000E+00  0.00000000E+00
  0.00000000E+00  0.00000000E+00  0.00000000E+00
  0.00000000E+00  0.00000000E+00  0.00000000E+00
  0.00000000E+00  0.00000000E+00  0.00000000E+00
  0.00000000E+00  0.00000000E+00  0.00000000E+00
  0.00000000E+00  0.00000000E+00  0.00000000E+00
  0.00000000E+00  0.00000000E+00  0.00000000E+00
  0.00000000E+00  0.00000000E+00  0.00000000E+00
  0.00000000E+00  0.00000000E+00  0.00000000E+00
  0.00000000E+00  0.00000000E+00  0.00000000E+00
  0.00000000E+00  0.00000000E+00  0.00000000E+00
  0.00000000E+00  0.00000000E+00  0.00000000E+00
  0.00000000E+00  0.00000000E+00  0.00000000E+00
  0.00000000E+00  0.00000000E+00  0.00000000E+00
  0.00000000E+00  0.00000000E+00  0.00000000E+00
  0.00000000E+00  0.00000000E+00  0.00000000E+00
  0.00000000E+00  0.00000000E+00  0.00000000E+00
  0.00000000E+00  0.00000000E+00  0.00000000E+00
  0.00000000E+00  0.00000000E+00  0.00000000E+00
  0.00000000E+00  0.00000000E+00  0.00000000E+00
  0.00000000E+00  0.00000000E+00  0.00000000E+00
  0.00000000E+00  0.00000000E+00  0.00000000E+00
  0.00000000E+00  0.00000000E+00  0.00000000E+00
  0.00000000E+00  0.00000000E+00  0.00000000E+00
  0.00000000E+00  0.00000000E+00  0.00000000E+00
  0.00000000E+00  0.00000000E+00  0.00000000E+00
  0.00000000E+00  0.00000000E+00  0.00000000E+00
  0.00000000E+00  0.00000000E+00  0.00000000E+00
  0.00000000E+00  0.00000000E+00  0.00000000E+00
  0.00000000E+00  0.00000000E+00  0.00000000E+00
  0.00000000E+00  0.00000000E+00  0.00000000E+00
  0.00000000E+00  0.00000000E+00  0.00000000E+00
  0.00000000E+00  0.00000000E+00  0.00000000E+00
  0.00000000E+00  0.00000000E+00  0.00000000E+00
  0.00000000E+00  0.00000000E+00  0.00000000E+00
  0.00000000E+00  0.00000000E+00  0.00000000E+00
  0.00000000E+00  0.00000000E+00  0.00000000E+00
