# Supplementary material for: Photothermal CO2 conversion to ethanol through photothermal heterojunction-nanosheet arrays
Source: Nat Commun. 2024 Jul 5;15:5639. doi: 10.1038/s41467-024-49928-0 (PMC11224241; doi:10.1038/s41467-024-49928-0)
Supplement: Supplementary file 4 — Supplementary Data 1 [file 41467_2024_49928_MOESM4_ESM.zip › Supplementary Data-structure/Initial model for H2O dissociation on Cu2O.txt]

 Cu2O-sheet-H2O-initial                         
   1.00000000000000     
     8.5839004516999999    0.0000000000000000    0.0000000000000000
     0.0000000000000000    8.5839004516999999    0.0000000000000000
     0.0000000000000000    0.0000000000000000   22.5109004974000015
   Cu   O    H 
    32    17     2
Selective dynamics
Direct
  0.1250000000000000  0.1250000000000000  0.0476699990000000   F   F   F
  0.1441112015337148  0.1370955071483075  0.2391581113076803   T   T   T
  0.3750000000000000  0.3750000000000000  0.0476699990000000   F   F   F
  0.3949677446495827  0.3877915369536942  0.2440702202917190   T   T   T
  0.3750000000000000  0.1250000000000000  0.1430000069999977   F   F   F
  0.3769640484826277  0.0726939558985637  0.3146935578773084   T   T   T
  0.1250000000000000  0.3750000000000000  0.1430000069999977   F   F   F
  0.0823902425128054  0.3738250739733074  0.3143195188859990   T   T   T
  0.6250000000000000  0.1250000000000000  0.0476699990000000   F   F   F
  0.6139655903599949  0.1054788710916551  0.2435118506865371   T   T   T
  0.8750000000000000  0.3750000000000000  0.0476699990000000   F   F   F
  0.8643149674537306  0.3536796255206592  0.2396127866473016   T   T   T
  0.8750000000000000  0.1250000000000000  0.1430000069999977   F   F   F
  0.9285383219762969  0.1169745417660356  0.3150189008180781   T   T   T
  0.6250000000000000  0.3750000000000000  0.1430000069999977   F   F   F
  0.6343670218281999  0.4159704950467998  0.3140921132316463   T   T   T
  0.1250000000000000  0.6250000000000000  0.0476699990000000   F   F   F
  0.1136887780927334  0.6057863942826249  0.2427316469713558   T   T   T
  0.3750000000000000  0.8750000000000000  0.0476699990000000   F   F   F
  0.3644278002068464  0.8538940565141923  0.2393757074644800   T   T   T
  0.3750000000000000  0.6250000000000000  0.1430000069999977   F   F   F
  0.4275247405000381  0.6146319354272721  0.3193845467587332   T   T   T
  0.1250000000000000  0.8750000000000000  0.1430000069999977   F   F   F
  0.1262534389330154  0.9159028452833271  0.3134596475169239   T   T   T
  0.6250000000000000  0.6250000000000000  0.0476699990000000   F   F   F
  0.6365768283454388  0.6381169991849827  0.2416769042175511   T   T   T
  0.8750000000000000  0.8750000000000000  0.0476699990000000   F   F   F
  0.8873744066416795  0.8856330427287983  0.2433470721305150   T   T   T
  0.8750000000000000  0.6250000000000000  0.1430000069999977   F   F   F
  0.8827294636783541  0.5742444093232905  0.3142891100147161   T   T   T
  0.6250000000000000  0.8750000000000000  0.1430000069999977   F   F   F
  0.5803621880749058  0.8756023471699204  0.3147279638888183   T   T   T
  0.0000000000000000  0.0000000000000000  0.0000000000000000   F   F   F
  0.0084822809674196  0.0081382739892596  0.1910361779055184   T   T   T
  0.2500000000000000  0.2500000000000000  0.0953299999999970   F   F   F
  0.2716711958879000  0.2642553240219110  0.2924085331973328   T   T   T
  0.5000000000000000  0.0000000000000000  0.0000000000000000   F   F   F
  0.4899042696269273 -0.0104815285905379  0.1905438333994352   T   T   T
  0.7500000000000000  0.2500000000000000  0.0953299999999970   F   F   F
  0.7392221411992629  0.2249095842769841  0.2928539327070101   T   T   T
  0.0000000000000000  0.5000000000000000  0.0000000000000000   F   F   F
 -0.0109703867463031  0.4888399604858342  0.1904042907209927   T   T   T
  0.2500000000000000  0.7500000000000000  0.0953299999999970   F   F   F
  0.2377118170527219  0.7277471288012517  0.2910453004896663   T   T   T
  0.5000000000000000  0.5000000000000000  0.0000000000000000   F   F   F
  0.5104872420913519  0.5103262984969791  0.1908466030237937   T   T   T
  0.7500000000000000  0.7500000000000000  0.0953299999999970   F   F   F
  0.7674111652518960  0.7621064311979853  0.2936812551886864   T   T   T
  0.3651893224839805  0.6178412676106707  0.4118349155853390   T   T   T
  0.3125755406161702  0.7179939757329875  0.4171518263448423   T   T   T
  0.4518652623424247  0.6174090753715847  0.4398481380002495   T   T   T
 
  0.00000000E+00  0.00000000E+00  0.00000000E+00
  0.00000000E+00  0.00000000E+00  0.00000000E+00
  0.00000000E+00  0.00000000E+00  0.00000000E+00
  0.00000000E+00  0.00000000E+00  0.00000000E+00
  0.00000000E+00  0.00000000E+00  0.00000000E+00
  0.00000000E+00  0.00000000E+00  0.00000000E+00
  0.00000000E+00  0.00000000E+00  0.00000000E+00
  0.00000000E+00  0.00000000E+00  0.00000000E+00
  0.00000000E+00  0.00000000E+00  0.00000000E+00
  0.00000000E+00  0.00000000E+00  0.00000000E+00
  0.00000000E+00  0.00000000E+00  0.00000000E+00
  0.00000000E+00  0.00000000E+00  0.00000000E+00
  0.00000000E+00  0.00000000E+00  0.00000000E+00
  0.00000000E+00  0.00000000E+00  0.00000000E+00
  0.00000000E+00  0.00000000E+00  0.00000000E+00
  0.00000000E+00  0.00000000E+00  0.00000000E+00
  0.00000000E+00  0.00000000E+00  0.00000000E+00
  0.00000000E+00  0.00000000E+00  0.00000000E+00
  0.00000000E+00  0.00000000E+00  0.00000000E+00
  0.00000000E+00  0.00000000E+00  0.00000000E+00
  0.00000000E+00  0.00000000E+00  0.00000000E+00
  0.00000000E+00  0.00000000E+00  0.00000000E+00
  0.00000000E+00  0.00000000E+00  0.00000000E+00
  0.00000000E+00  0.00000000E+00  0.00000000E+00
  0.00000000E+00  0.00000000E+00  0.00000000E+00
  0.00000000E+00  0.00000000E+00  0.00000000E+00
  0.00000000E+00  0.00000000E+00  0.00000000E+00
  0.00000000E+00  0.00000000E+00  0.00000000E+00
  0.00000000E+00  0.00000000E+00  0.00000000E+00
  0.00000000E+00  0.00000000E+00  0.00000000E+00
  0.00000000E+00  0.00000000E+00  0.00000000E+00
  0.00000000E+00  0.00000000E+00  0.00000000E+00
  0.00000000E+00  0.00000000E+00  0.00000000E+00
  0.00000000E+00  0.00000000E+00  0.00000000E+00
  0.00000000E+00  0.00000000E+00  0.00000000E+00
  0.00000000E+00  0.00000000E+00  0.00000000E+00
  0.00000000E+00  0.00000000E+00  0.00000000E+00
  0.00000000E+00  0.00000000E+00  0.00000000E+00
  0.00000000E+00  0.00000000E+00  0.00000000E+00
  0.00000000E+00  0.00000000E+00  0.00000000E+00
  0.00000000E+00  0.00000000E+00  0.00000000E+00
  0.00000000E+00  0.00000000E+00  0.00000000E+00
  0.00000000E+00  0.00000000E+00  0.00000000E+00
  0.00000000E+00  0.00000000E+00  0.00000000E+00
  0.00000000E+00  0.00000000E+00  0.00000000E+00
  0.00000000E+00  0.00000000E+00  0.00000000E+00
  0.00000000E+00  0.00000000E+00  0.00000000E+00
  0.00000000E+00  0.00000000E+00  0.00000000E+00
  0.00000000E+00  0.00000000E+00  0.00000000E+00
  0.00000000E+00  0.00000000E+00  0.00000000E+00
  0.00000000E+00  0.00000000E+00  0.00000000E+00
