# Supplementary material for: Photothermal CO2 conversion to ethanol through photothermal heterojunction-nanosheet arrays
Source: Nat Commun. 2024 Jul 5;15:5639. doi: 10.1038/s41467-024-49928-0 (PMC11224241; doi:10.1038/s41467-024-49928-0)
Supplement: Supplementary file 4 — Supplementary Data 1 [file 41467_2024_49928_MOESM4_ESM.zip › Supplementary Data-structure/Initial model for H2O dissociation on Cu2O-Cu2Se.txt]

CONTCAR                                 
   1.00000000000000     
    17.5074005126999985    0.0000000000000000    0.0000000000000000
     0.0000000000000000   17.5074005126999985    0.0000000000000000
     0.0000000000000000    0.0000000000000000   33.2126007079999965
   Se   Cu   O    H 
    72   176    18     2
Selective dynamics
Direct
  0.0000000000000000  0.0000000000000000  0.1317799990000026   F   F   F
  0.9930343480791816  0.0013404530972622  0.3091482770157489   T   T   T
  0.0000000000000000  0.1666699949999995  0.0439300020000033   F   F   F
  0.9973964272083087  0.1693821445519193  0.2195302625280643   T   T   T
  0.1666699949999995  0.0000000000000000  0.0439300020000033   F   F   F
  0.1692352685713847  0.9973095840154601  0.2170920314543366   T   T   T
  0.1666699949999995  0.1666699949999995  0.1317799990000026   F   F   F
  0.1652541605503683  0.1734517172272333  0.3091289198642800   T   T   T
  0.3333300050000005  0.0000000000000000  0.1317799990000026   F   F   F
  0.3371697246298487  0.9950689083966749  0.3098969022354829   T   T   T
  0.3333300050000005  0.1666699949999995  0.0439300020000033   F   F   F
  0.3380020688901141  0.1724705269072458  0.2202792577440689   T   T   T
  0.5000000000000000  0.0000000000000000  0.0439300020000033   F   F   F
  0.5027519250931874  0.9989586203358072  0.2201070004337244   T   T   T
  0.5000000000000000  0.1666699949999995  0.1317799990000026   F   F   F
  0.5084441015514960  0.1464629358209701  0.3149384700581738   T   T   T
  0.6666700239999983  0.0000000000000000  0.1317799990000026   F   F   F
  0.6731803211675111  0.9964118357871359  0.3106897729815379   T   T   T
  0.6666700239999983  0.1666699949999995  0.0439300020000033   F   F   F
  0.6695763728129225  0.1654823502789603  0.2211388299701542   T   T   T
  0.8333299760000017  0.0000000000000000  0.0439300020000033   F   F   F
  0.8324095792626951  0.9950810065457096  0.2222951875258642   T   T   T
  0.8333299760000017  0.1666699949999995  0.1317799990000026   F   F   F
  0.8338069844773520  0.1608324122305563  0.3119315670494250   T   T   T
  0.0000000000000000  0.3333300050000005  0.1317799990000026   F   F   F
  0.0058591149180504  0.3330384237816376  0.3118780612047455   T   T   T
  0.0000000000000000  0.5000000000000000  0.0439300020000033   F   F   F
  0.0011676722122603  0.4971433065898616  0.2212132178445090   T   T   T
  0.1666699949999995  0.3333300050000005  0.0439300020000033   F   F   F
  0.1716518409288922  0.3342553167197861  0.2223146885807671   T   T   T
  0.1666699949999995  0.5000000000000000  0.1317799990000026   F   F   F
  0.1703707147211386  0.4934457823054194  0.3108139610224150   T   T   T
  0.3333300050000005  0.3333300050000005  0.1317799990000026   F   F   F
  0.3369650065104515  0.3358639954579694  0.3276656691600957   T   T   T
  0.3333300050000005  0.5000000000000000  0.0439300020000033   F   F   F
  0.3340986742205396  0.4935074794465986  0.2216611118327546   T   T   T
  0.5000000000000000  0.3333300050000005  0.0439300020000033   F   F   F
  0.5009982967088419  0.3320725658986707  0.2235719917969143   T   T   T
  0.5000000000000000  0.5000000000000000  0.1317799990000026   F   F   F
  0.4908156889695012  0.4975499309589454  0.3064128188789281   T   T   T
  0.6666700239999983  0.3333300050000005  0.1317799990000026   F   F   F
  0.6578079419818478  0.3210717499097004  0.3061911389303246   T   T   T
  0.6666700239999983  0.5000000000000000  0.0439300020000033   F   F   F
  0.6692139656036206  0.4974886318515800  0.2186424972330760   T   T   T
  0.8333299760000017  0.3333300050000005  0.0439300020000033   F   F   F
  0.8332432687396549  0.3334175103218641  0.2180667782367936   T   T   T
  0.8333299760000017  0.5000000000000000  0.1317799990000026   F   F   F
  0.8455626804711981  0.5088322542692337  0.3062409858896907   T   T   T
  0.0000000000000000  0.6666700239999983  0.1317799990000026   F   F   F
  0.0200367029842957  0.6583680176667287  0.3150038332415913   T   T   T
  0.0000000000000000  0.8333299760000017  0.0439300020000033   F   F   F
  0.9943429463051123  0.8286893177337994  0.2203509710391256   T   T   T
  0.1666699949999995  0.6666700239999983  0.0439300020000033   F   F   F
  0.1675099615381565  0.6639815175821291  0.2201410466767093   T   T   T
  0.1666699949999995  0.8333299760000017  0.1317799990000026   F   F   F
  0.1716440128855272  0.8295174300894704  0.3099881468595293   T   T   T
  0.3333300050000005  0.6666700239999983  0.1317799990000026   F   F   F
  0.3283039938918976  0.6653485836593991  0.3123845616102891   T   T   T
  0.3333300050000005  0.8333299760000017  0.0439300020000033   F   F   F
  0.3396356121099504  0.8269368889706641  0.2199736479015805   T   T   T
  0.5000000000000000  0.6666700239999983  0.0439300020000033   F   F   F
  0.5011576304149187  0.6655271059897656  0.2165536050112612   T   T   T
  0.5000000000000000  0.8333299760000017  0.1317799990000026   F   F   F
  0.5013065298556991  0.8383451883753421  0.3123529800160821   T   T   T
  0.6666700239999983  0.6666700239999983  0.1317799990000026   F   F   F
  0.6689567940068838  0.6758273827355957  0.3062849290637401   T   T   T
  0.6666700239999983  0.8333299760000017  0.0439300020000033   F   F   F
  0.6731289884612506  0.8324806423428145  0.2216548770182094   T   T   T
  0.8333299760000017  0.6666700239999983  0.0439300020000033   F   F   F
  0.8345606848586283  0.6656338575909558  0.2236201823625925   T   T   T
  0.8333299760000017  0.8333299760000017  0.1317799990000026   F   F   F
  0.8307803515197972  0.8295488075588424  0.3280629944397819   T   T   T
  0.0833299980000035  0.0833299980000035  0.0000000000000000   F   F   F
  0.0825508716945697  0.0842011980978742  0.1819456808982522   T   T   T
  0.2500000000000000  0.2500000000000000  0.0878499969999993   F   F   F
  0.2884021620673621  0.2216718092559833  0.2934882534504619   T   T   T
  0.2500000000000000  0.2500000000000000  0.0000000000000000   F   F   F
  0.2496836863463998  0.2500918884918183  0.1797929986051275   T   T   T
  0.0833299980000035  0.0833299980000035  0.0878499969999993   F   F   F
  0.1023450424829085  0.0642646592320491  0.2836573623537361   T   T   T
  0.2500000000000000  0.0833299980000035  0.0878499969999993   F   F   F
  0.2486087129243615  0.0807631954459774  0.2813064350841066   T   T   T
  0.0833299980000035  0.2500000000000000  0.0000000000000000   F   F   F
  0.0942716340544129  0.2456362391634859  0.1854162183784070   T   T   T
  0.0833299980000035  0.2500000000000000  0.0878499969999993   F   F   F
  0.0849548698540303  0.2539354595490094  0.2694403204394469   T   T   T
  0.2500000000000000  0.0833299980000035  0.0000000000000000   F   F   F
  0.2498758389879385  0.0921632021763847  0.1860037723915915   T   T   T
  0.4166699949999995  0.0833299980000035  0.0000000000000000   F   F   F
  0.4160514704726173  0.0833795901859289  0.1819487382410082   T   T   T
  0.5833299760000017  0.2500000000000000  0.0878499969999993   F   F   F
  0.5656208699415850  0.2327135352407849  0.2681813374101679   T   T   T
  0.5833299760000017  0.2500000000000000  0.0000000000000000   F   F   F
  0.5841011493296274  0.2480803759885167  0.1827462539104830   T   T   T
  0.4166699949999995  0.0833299980000035  0.0878499969999993   F   F   F
  0.3917035115055269  0.1088901884411438  0.2834852263756527   T   T   T
  0.5833299760000017  0.0833299980000035  0.0878499969999993   F   F   F
  0.5949761278242014  0.0795953566949159  0.2706763967271037   T   T   T
  0.4166699949999995  0.2500000000000000  0.0000000000000000   F   F   F
  0.4218726621649431  0.2546772502030445  0.1800157857169210   T   T   T
  0.4166699949999995  0.2500000000000000  0.0878499969999993   F   F   F
  0.4318720691561908  0.2515331882557288  0.3050026254309910   T   T   T
  0.5833299760000017  0.0833299980000035  0.0000000000000000   F   F   F
  0.5847224880004206  0.0860582670116002  0.1813630703405688   T   T   T
  0.7500000000000000  0.0833299980000035  0.0000000000000000   F   F   F
  0.7551629858587257  0.0800213743802994  0.1825527691381876   T   T   T
  0.9166700239999983  0.2500000000000000  0.0878499969999993   F   F   F
  0.9264151945916673  0.2402977689523157  0.2806624280124120   T   T   T
  0.9166700239999983  0.2500000000000000  0.0000000000000000   F   F   F
  0.9163350805852357  0.2502855274748605  0.1792313014389482   T   T   T
  0.7500000000000000  0.0833299980000035  0.0878499969999993   F   F   F
  0.7563168044482943  0.0769881951224092  0.2731478926090518   T   T   T
  0.9166700239999983  0.0833299980000035  0.0878499969999993   F   F   F
  0.9127646094426216  0.0815932132308021  0.2694764176425722   T   T   T
  0.7500000000000000  0.2500000000000000  0.0000000000000000   F   F   F
  0.7501970956841141  0.2480546591684234  0.1791210866751615   T   T   T
  0.7500000000000000  0.2500000000000000  0.0878499969999993   F   F   F
  0.7776124706091628  0.2677961068338174  0.2801567837004006   T   T   T
  0.9166700239999983  0.0833299980000035  0.0000000000000000   F   F   F
  0.9213107082998968  0.0723226242462321  0.1854959657626977   T   T   T
  0.0833299980000035  0.4166699949999995  0.0000000000000000   F   F   F
  0.0866619138234442  0.4116170737241941  0.1825940982125712   T   T   T
  0.2500000000000000  0.5833299760000017  0.0878499969999993   F   F   F
  0.2393200893776085  0.5900855296681745  0.2757063090892995   T   T   T
  0.2500000000000000  0.5833299760000017  0.0000000000000000   F   F   F
  0.2504827029603384  0.5790370999136843  0.1839073911797794   T   T   T
  0.0833299980000035  0.4166699949999995  0.0878499969999993   F   F   F
  0.0897013340500158  0.4104155646884123  0.2731202768595952   T   T   T
  0.2500000000000000  0.4166699949999995  0.0878499969999993   F   F   F
  0.2829986748584094  0.4381579493886734  0.2854932333589382   T   T   T
  0.0833299980000035  0.5833299760000017  0.0000000000000000   F   F   F
  0.0807742241454029  0.5816741042974150  0.1813211913825300   T   T   T
  0.0833299980000035  0.5833299760000017  0.0878499969999993   F   F   F
  0.0869557815723805  0.5717816027519365  0.2708578343159054   T   T   T
  0.2500000000000000  0.4166699949999995  0.0000000000000000   F   F   F
  0.2501103302690185  0.4179484818352461  0.1788307837050142   T   T   T
  0.4166699949999995  0.4166699949999995  0.0000000000000000   F   F   F
  0.4182210936224205  0.4149271649325340  0.1812664572658880   T   T   T
  0.5833299760000017  0.5833299760000017  0.0878499969999993   F   F   F
  0.5790706586587536  0.5876346717049146  0.2765161246598413   T   T   T
  0.5833299760000017  0.5833299760000017  0.0000000000000000   F   F   F
  0.5853816183759393  0.5812595063206768  0.1826139778515188   T   T   T
  0.4166699949999995  0.4166699949999995  0.0878499969999993   F   F   F
  0.4212179313300762  0.3889361437488730  0.2776121684408763   T   T   T
  0.5833299760000017  0.4166699949999995  0.0878499969999993   F   F   F
  0.6127606520972367  0.4467857491600700  0.2892825244772625   T   T   T
  0.4166699949999995  0.5833299760000017  0.0000000000000000   F   F   F
  0.4103350773669711  0.5819752493889568  0.1813988997090831   T   T   T
  0.4166699949999995  0.5833299760000017  0.0878499969999993   F   F   F
  0.4315037352385557  0.6118524762441608  0.2768306847694096   T   T   T
  0.5833299760000017  0.4166699949999995  0.0000000000000000   F   F   F
  0.5779005958549047  0.4164778817017183  0.1825405349801531   T   T   T
  0.7500000000000000  0.4166699949999995  0.0000000000000000   F   F   F
  0.7517638251166570  0.4144141183938372  0.1795912101032592   T   T   T
  0.9166700239999983  0.5833299760000017  0.0878499969999993   F   F   F
  0.9340606883523062  0.6011791046777045  0.2681559077145273   T   T   T
  0.9166700239999983  0.5833299760000017  0.0000000000000000   F   F   F
  0.9185911405439288  0.5825750162644211  0.1827458711903568   T   T   T
  0.7500000000000000  0.4166699949999995  0.0878499969999993   F   F   F
  0.7554477746399852  0.4112008152831526  0.2894265815004793   T   T   T
  0.9166700239999983  0.4166699949999995  0.0878499969999993   F   F   F
  0.8988506493478119  0.3891391557107207  0.2801343940368614   T   T   T
  0.7500000000000000  0.5833299760000017  0.0000000000000000   F   F   F
  0.7502518433179703  0.5888388065714454  0.1824789857077450   T   T   T
  0.7500000000000000  0.5833299760000017  0.0878499969999993   F   F   F
  0.7198453879826572  0.5537770819189343  0.2892333263991408   T   T   T
  0.9166700239999983  0.4166699949999995  0.0000000000000000   F   F   F
  0.9187186192854829  0.4164171492629580  0.1792118965667974   T   T   T
  0.0833299980000035  0.7500000000000000  0.0000000000000000   F   F   F
  0.0831777942831447  0.7506035804676895  0.1819251420932933   T   T   T
  0.2500000000000000  0.9166700239999983  0.0878499969999993   F   F   F
  0.2350309906564966  0.9315372492697852  0.2772140342374441   T   T   T
  0.2500000000000000  0.9166700239999983  0.0000000000000000   F   F   F
  0.2554804357105853  0.9110832498815035  0.1808986278736049   T   T   T
  0.0833299980000035  0.7500000000000000  0.0878499969999993   F   F   F
  0.0575583514364388  0.7747655063810756  0.2836099017280601   T   T   T
  0.2500000000000000  0.7500000000000000  0.0878499969999993   F   F   F
  0.2503944974199926  0.7479493067164571  0.2710491838438681   T   T   T
  0.0833299980000035  0.9166700239999983  0.0000000000000000   F   F   F
  0.0744255518347614  0.9168010332841163  0.1858734632173026   T   T   T
  0.0833299980000035  0.9166700239999983  0.0878499969999993   F   F   F
  0.0859381883586971  0.9180751839190824  0.2814189455956177   T   T   T
  0.2500000000000000  0.7500000000000000  0.0000000000000000   F   F   F
  0.2396694802303213  0.7585362967968720  0.1835386103074003   T   T   T
  0.4166699949999995  0.7500000000000000  0.0000000000000000   F   F   F
  0.4178458868348185  0.7488127866621735  0.1770830452975009   T   T   T
  0.5833299760000017  0.9166700239999983  0.0878499969999993   F   F   F
  0.5767154410185675  0.9270889327028083  0.2756480446618407   T   T   T
  0.5833299760000017  0.9166700239999983  0.0000000000000000   F   F   F
  0.5876337581004170  0.9160505777338569  0.1837962371880636   T   T   T
  0.4166699949999995  0.7500000000000000  0.0878499969999993   F   F   F
  0.4069063558054843  0.7596947444051532  0.2827116818969565   T   T   T
  0.5833299760000017  0.7500000000000000  0.0878499969999993   F   F   F
  0.5547634013933864  0.7351031898331136  0.2768837714056575   T   T   T
  0.4166699949999995  0.9166700239999983  0.0000000000000000   F   F   F
  0.4079751490275152  0.9269076432642964  0.1835994134162554   T   T   T
  0.4166699949999995  0.9166700239999983  0.0878499969999993   F   F   F
  0.4185927482280529  0.9161818690159440  0.2710038424872303   T   T   T
  0.5833299760000017  0.7500000000000000  0.0000000000000000   F   F   F
  0.5850060788794484  0.7562290639164045  0.1812623671013763   T   T   T
  0.7500000000000000  0.7500000000000000  0.0000000000000000   F   F   F
  0.7524167022637810  0.7489241136233508  0.1813523748400215   T   T   T
  0.9166700239999983  0.9166700239999983  0.0878499969999993   F   F   F
  0.9451079293634278  0.8780567530999628  0.2935358936726289   T   T   T
  0.9166700239999983  0.9166700239999983  0.0000000000000000   F   F   F
  0.9165150925566279  0.9168650517330895  0.1798804799752620   T   T   T
  0.7500000000000000  0.7500000000000000  0.0878499969999993   F   F   F
  0.7776452468641464  0.7454419609532805  0.2775767996792237   T   T   T
  0.9166700239999983  0.7500000000000000  0.0878499969999993   F   F   F
  0.9150784835656114  0.7346500763781834  0.3051244532582753   T   T   T
  0.7500000000000000  0.9166700239999983  0.0000000000000000   F   F   F
  0.7486582989971120  0.9165422750620479  0.1788590152503980   T   T   T
  0.7500000000000000  0.9166700239999983  0.0878499969999993   F   F   F
  0.7284169196636376  0.8837053504532727  0.2854297852837652   T   T   T
  0.9166700239999983  0.7500000000000000  0.0000000000000000   F   F   F
  0.9120836110144982  0.7447893895966426  0.1801265955783036   T   T   T
  0.4496533774723866  0.3447929393840933  0.3678374700716125   T   T   T
  0.6090862037416164  0.4437952230626147  0.3866270185865812   T   T   T
  0.5945334858546876  0.3107018407673673  0.4409785085480747   T   T   T
  0.4784226677683115  0.4339223608961963  0.4392618262901266   T   T   T
  0.4822100100000029  0.3165700139999998  0.4996199910000030   F   F   F
  0.6047899719999990  0.4391399920000012  0.4996199910000030   F   F   F
  0.6047899719999990  0.3165700139999998  0.5642300250000005   F   F   F
  0.4822100100000029  0.4391399920000012  0.5642300250000005   F   F   F
  0.7140018058708798  0.3471571571288504  0.3680378471562298   T   T   T
  0.8193987521928864  0.4525997244541089  0.3680026960760433   T   T   T
  0.8492232731370170  0.3174757265152441  0.4445648730375388   T   T   T
  0.7283566896232780  0.4379492997386429  0.4342437133783231   T   T   T
  0.7273600099999982  0.3165700139999998  0.4996199910000030   F   F   F
  0.8499400019999968  0.4391399920000012  0.4996199910000030   F   F   F
  0.8499400019999968  0.3165700139999998  0.5642300250000005   F   F   F
  0.7273600099999982  0.4391399920000012  0.5642300250000005   F   F   F
  0.5130277286719467  0.5467135639841739  0.3699571121669170   T   T   T
  0.6200320293093247  0.6535974580811938  0.3698939835125218   T   T   T
  0.6041367913829099  0.5624554866900799  0.4344455691884326   T   T   T
  0.4836601279697481  0.6835644925550014  0.4452398832658201   T   T   T
  0.4822100100000029  0.5617200140000023  0.4996199910000030   F   F   F
  0.6047899719999990  0.6842899919999965  0.4996199910000030   F   F   F
  0.6047899719999990  0.5617200140000023  0.5642300250000005   F   F   F
  0.4822100100000029  0.6842899919999965  0.5642300250000005   F   F   F
  0.7229158924724183  0.5574020816897118  0.3867972985209288   T   T   T
  0.8217056646736567  0.7167097994174938  0.3679902241106053   T   T   T
  0.8561315525027094  0.5722953068528801  0.4411176995279927   T   T   T
  0.7326117204497389  0.6889001775929174  0.4392444267467248   T   T   T
  0.7273600099999982  0.5617200140000023  0.4996199910000030   F   F   F
  0.8499400019999968  0.6842899919999965  0.4996199910000030   F   F   F
  0.8499400019999968  0.5617200140000023  0.5642300250000005   F   F   F
  0.7273600099999982  0.6842899919999965  0.5642300250000005   F   F   F
  0.5328718171777537  0.3674216584072993  0.4036856009672965   T   T   T
  0.4209200140000036  0.2552799879999981  0.4673100110000021   F   F   F
  0.5435000060000021  0.3778499960000019  0.5319300290000015   F   F   F
  0.7938766590417292  0.3727285255647218  0.4053729072639936   T   T   T
  0.6660699840000035  0.2552799879999981  0.4673100110000021   F   F   F
  0.7886499760000021  0.3778499960000019  0.5319300290000015   F   F   F
  0.5382640734458678  0.6284479582917063  0.4060815684104668   T   T   T
  0.4209200140000036  0.5004299880000005  0.4673100110000021   F   F   F
  0.5435000060000021  0.6230099799999991  0.5319300290000015   F   F   F
  0.7988454053962396  0.6348886106509272  0.4037104226252999   T   T   T
  0.6660699840000035  0.5004299880000005  0.4673100110000021   F   F   F
  0.7886499760000021  0.6230099799999991  0.5319300290000015   F   F   F
  0.9112300279999985  0.2552799879999981  0.4673100110000021   F   F   F
  0.9112300279999985  0.5004299880000005  0.4673100110000021   F   F   F
  0.4209200140000036  0.7455800179999983  0.4673100110000021   F   F   F
  0.6660699840000035  0.7455800179999983  0.4673100110000021   F   F   F
  0.9112300279999985  0.7455800179999983  0.4673100110000021   F   F   F
  0.3730104222615203  0.3464361838175664  0.4150718450928651   T   T   T
  0.3733945388478565  0.2942417783438959  0.4306846921979235   T   T   T
  0.3596255890081784  0.3851064228200760  0.4338524896323578   T   T   T
 
  0.00000000E+00  0.00000000E+00  0.00000000E+00
  0.00000000E+00  0.00000000E+00  0.00000000E+00
  0.00000000E+00  0.00000000E+00  0.00000000E+00
  0.00000000E+00  0.00000000E+00  0.00000000E+00
  0.00000000E+00  0.00000000E+00  0.00000000E+00
  0.00000000E+00  0.00000000E+00  0.00000000E+00
  0.00000000E+00  0.00000000E+00  0.00000000E+00
  0.00000000E+00  0.00000000E+00  0.00000000E+00
  0.00000000E+00  0.00000000E+00  0.00000000E+00
  0.00000000E+00  0.00000000E+00  0.00000000E+00
  0.00000000E+00  0.00000000E+00  0.00000000E+00
  0.00000000E+00  0.00000000E+00  0.00000000E+00
  0.00000000E+00  0.00000000E+00  0.00000000E+00
  0.00000000E+00  0.00000000E+00  0.00000000E+00
  0.00000000E+00  0.00000000E+00  0.00000000E+00
  0.00000000E+00  0.00000000E+00  0.00000000E+00
  0.00000000E+00  0.00000000E+00  0.00000000E+00
  0.00000000E+00  0.00000000E+00  0.00000000E+00
  0.00000000E+00  0.00000000E+00  0.00000000E+00
  0.00000000E+00  0.00000000E+00  0.00000000E+00
  0.00000000E+00  0.00000000E+00  0.00000000E+00
  0.00000000E+00  0.00000000E+00  0.00000000E+00
  0.00000000E+00  0.00000000E+00  0.00000000E+00
  0.00000000E+00  0.00000000E+00  0.00000000E+00
  0.00000000E+00  0.00000000E+00  0.00000000E+00
  0.00000000E+00  0.00000000E+00  0.00000000E+00
  0.00000000E+00  0.00000000E+00  0.00000000E+00
  0.00000000E+00  0.00000000E+00  0.00000000E+00
  0.00000000E+00  0.00000000E+00  0.00000000E+00
  0.00000000E+00  0.00000000E+00  0.00000000E+00
  0.00000000E+00  0.00000000E+00  0.00000000E+00
  0.00000000E+00  0.00000000E+00  0.00000000E+00
  0.00000000E+00  0.00000000E+00  0.00000000E+00
  0.00000000E+00  0.00000000E+00  0.00000000E+00
  0.00000000E+00  0.00000000E+00  0.00000000E+00
  0.00000000E+00  0.00000000E+00  0.00000000E+00
  0.00000000E+00  0.00000000E+00  0.00000000E+00
  0.00000000E+00  0.00000000E+00  0.00000000E+00
  0.00000000E+00  0.00000000E+00  0.00000000E+00
  0.00000000E+00  0.00000000E+00  0.00000000E+00
  0.00000000E+00  0.00000000E+00  0.00000000E+00
  0.00000000E+00  0.00000000E+00  0.00000000E+00
  0.00000000E+00  0.00000000E+00  0.00000000E+00
  0.00000000E+00  0.00000000E+00  0.00000000E+00
  0.00000000E+00  0.00000000E+00  0.00000000E+00
  0.00000000E+00  0.00000000E+00  0.00000000E+00
  0.00000000E+00  0.00000000E+00  0.00000000E+00
  0.00000000E+00  0.00000000E+00  0.00000000E+00
  0.00000000E+00  0.00000000E+00  0.00000000E+00
  0.00000000E+00  0.00000000E+00  0.00000000E+00
  0.00000000E+00  0.00000000E+00  0.00000000E+00
  0.00000000E+00  0.00000000E+00  0.00000000E+00
  0.00000000E+00  0.00000000E+00  0.00000000E+00
  0.00000000E+00  0.00000000E+00  0.00000000E+00
  0.00000000E+00  0.00000000E+00  0.00000000E+00
  0.00000000E+00  0.00000000E+00  0.00000000E+00
  0.00000000E+00  0.00000000E+00  0.00000000E+00
  0.00000000E+00  0.00000000E+00  0.00000000E+00
  0.00000000E+00  0.00000000E+00  0.00000000E+00
  0.00000000E+00  0.00000000E+00  0.00000000E+00
  0.00000000E+00  0.00000000E+00  0.00000000E+00
  0.00000000E+00  0.00000000E+00  0.00000000E+00
  0.00000000E+00  0.00000000E+00  0.00000000E+00
  0.00000000E+00  0.00000000E+00  0.00000000E+00
  0.00000000E+00  0.00000000E+00  0.00000000E+00
  0.00000000E+00  0.00000000E+00  0.00000000E+00
  0.00000000E+00  0.00000000E+00  0.00000000E+00
  0.00000000E+00  0.00000000E+00  0.00000000E+00
  0.00000000E+00  0.00000000E+00  0.00000000E+00
  0.00000000E+00  0.00000000E+00  0.00000000E+00
  0.00000000E+00  0.00000000E+00  0.00000000E+00
  0.00000000E+00  0.00000000E+00  0.00000000E+00
  0.00000000E+00  0.00000000E+00  0.00000000E+00
  0.00000000E+00  0.00000000E+00  0.00000000E+00
  0.00000000E+00  0.00000000E+00  0.00000000E+00
  0.00000000E+00  0.00000000E+00  0.00000000E+00
  0.00000000E+00  0.00000000E+00  0.00000000E+00
  0.00000000E+00  0.00000000E+00  0.00000000E+00
  0.00000000E+00  0.00000000E+00  0.00000000E+00
  0.00000000E+00  0.00000000E+00  0.00000000E+00
  0.00000000E+00  0.00000000E+00  0.00000000E+00
  0.00000000E+00  0.00000000E+00  0.00000000E+00
  0.00000000E+00  0.00000000E+00  0.00000000E+00
  0.00000000E+00  0.00000000E+00  0.00000000E+00
  0.00000000E+00  0.00000000E+00  0.00000000E+00
  0.00000000E+00  0.00000000E+00  0.00000000E+00
  0.00000000E+00  0.00000000E+00  0.00000000E+00
  0.00000000E+00  0.00000000E+00  0.00000000E+00
  0.00000000E+00  0.00000000E+00  0.00000000E+00
  0.00000000E+00  0.00000000E+00  0.00000000E+00
  0.00000000E+00  0.00000000E+00  0.00000000E+00
  0.00000000E+00  0.00000000E+00  0.00000000E+00
  0.00000000E+00  0.00000000E+00  0.00000000E+00
  0.00000000E+00  0.00000000E+00  0.00000000E+00
  0.00000000E+00  0.00000000E+00  0.00000000E+00
  0.00000000E+00  0.00000000E+00  0.00000000E+00
  0.00000000E+00  0.00000000E+00  0.00000000E+00
  0.00000000E+00  0.00000000E+00  0.00000000E+00
  0.00000000E+00  0.00000000E+00  0.00000000E+00
  0.00000000E+00  0.00000000E+00  0.00000000E+00
  0.00000000E+00  0.00000000E+00  0.00000000E+00
  0.00000000E+00  0.00000000E+00  0.00000000E+00
  0.00000000E+00  0.00000000E+00  0.00000000E+00
  0.00000000E+00  0.00000000E+00  0.00000000E+00
  0.00000000E+00  0.00000000E+00  0.00000000E+00
  0.00000000E+00  0.00000000E+00  0.00000000E+00
  0.00000000E+00  0.00000000E+00  0.00000000E+00
  0.00000000E+00  0.00000000E+00  0.00000000E+00
  0.00000000E+00  0.00000000E+00  0.00000000E+00
  0.00000000E+00  0.00000000E+00  0.00000000E+00
  0.00000000E+00  0.00000000E+00  0.00000000E+00
  0.00000000E+00  0.00000000E+00  0.00000000E+00
  0.00000000E+00  0.00000000E+00  0.00000000E+00
  0.00000000E+00  0.00000000E+00  0.00000000E+00
  0.00000000E+00  0.00000000E+00  0.00000000E+00
  0.00000000E+00  0.00000000E+00  0.00000000E+00
  0.00000000E+00  0.00000000E+00  0.00000000E+00
  0.00000000E+00  0.00000000E+00  0.00000000E+00
  0.00000000E+00  0.00000000E+00  0.00000000E+00
  0.00000000E+00  0.00000000E+00  0.00000000E+00
  0.00000000E+00  0.00000000E+00  0.00000000E+00
  0.00000000E+00  0.00000000E+00  0.00000000E+00
  0.00000000E+00  0.00000000E+00  0.00000000E+00
  0.00000000E+00  0.00000000E+00  0.00000000E+00
  0.00000000E+00  0.00000000E+00  0.00000000E+00
  0.00000000E+00  0.00000000E+00  0.00000000E+00
  0.00000000E+00  0.00000000E+00  0.00000000E+00
  0.00000000E+00  0.00000000E+00  0.00000000E+00
  0.00000000E+00  0.00000000E+00  0.00000000E+00
  0.00000000E+00  0.00000000E+00  0.00000000E+00
  0.00000000E+00  0.00000000E+00  0.00000000E+00
  0.00000000E+00  0.00000000E+00  0.00000000E+00
  0.00000000E+00  0.00000000E+00  0.00000000E+00
  0.00000000E+00  0.00000000E+00  0.00000000E+00
  0.00000000E+00  0.00000000E+00  0.00000000E+00
  0.00000000E+00  0.00000000E+00  0.00000000E+00
  0.00000000E+00  0.00000000E+00  0.00000000E+00
  0.00000000E+00  0.00000000E+00  0.00000000E+00
  0.00000000E+00  0.00000000E+00  0.00000000E+00
  0.00000000E+00  0.00000000E+00  0.00000000E+00
  0.00000000E+00  0.00000000E+00  0.00000000E+00
  0.00000000E+00  0.00000000E+00  0.00000000E+00
  0.00000000E+00  0.00000000E+00  0.00000000E+00
  0.00000000E+00  0.00000000E+00  0.00000000E+00
  0.00000000E+00  0.00000000E+00  0.00000000E+00
  0.00000000E+00  0.00000000E+00  0.00000000E+00
  0.00000000E+00  0.00000000E+00  0.00000000E+00
  0.00000000E+00  0.00000000E+00  0.00000000E+00
  0.00000000E+00  0.00000000E+00  0.00000000E+00
  0.00000000E+00  0.00000000E+00  0.00000000E+00
  0.00000000E+00  0.00000000E+00  0.00000000E+00
  0.00000000E+00  0.00000000E+00  0.00000000E+00
  0.00000000E+00  0.00000000E+00  0.00000000E+00
  0.00000000E+00  0.00000000E+00  0.00000000E+00
  0.00000000E+00  0.00000000E+00  0.00000000E+00
  0.00000000E+00  0.00000000E+00  0.00000000E+00
  0.00000000E+00  0.00000000E+00  0.00000000E+00
  0.00000000E+00  0.00000000E+00  0.00000000E+00
  0.00000000E+00  0.00000000E+00  0.00000000E+00
  0.00000000E+00  0.00000000E+00  0.00000000E+00
  0.00000000E+00  0.00000000E+00  0.00000000E+00
  0.00000000E+00  0.00000000E+00  0.00000000E+00
  0.00000000E+00  0.00000000E+00  0.00000000E+00
  0.00000000E+00  0.00000000E+00  0.00000000E+00
  0.00000000E+00  0.00000000E+00  0.00000000E+00
  0.00000000E+00  0.00000000E+00  0.00000000E+00
  0.00000000E+00  0.00000000E+00  0.00000000E+00
  0.00000000E+00  0.00000000E+00  0.00000000E+00
  0.00000000E+00  0.00000000E+00  0.00000000E+00
  0.00000000E+00  0.00000000E+00  0.00000000E+00
  0.00000000E+00  0.00000000E+00  0.00000000E+00
  0.00000000E+00  0.00000000E+00  0.00000000E+00
  0.00000000E+00  0.00000000E+00  0.00000000E+00
  0.00000000E+00  0.00000000E+00  0.00000000E+00
  0.00000000E+00  0.00000000E+00  0.00000000E+00
  0.00000000E+00  0.00000000E+00  0.00000000E+00
  0.00000000E+00  0.00000000E+00  0.00000000E+00
  0.00000000E+00  0.00000000E+00  0.00000000E+00
  0.00000000E+00  0.00000000E+00  0.00000000E+00
  0.00000000E+00  0.00000000E+00  0.00000000E+00
  0.00000000E+00  0.00000000E+00  0.00000000E+00
  0.00000000E+00  0.00000000E+00  0.00000000E+00
  0.00000000E+00  0.00000000E+00  0.00000000E+00
  0.00000000E+00  0.00000000E+00  0.00000000E+00
  0.00000000E+00  0.00000000E+00  0.00000000E+00
  0.00000000E+00  0.00000000E+00  0.00000000E+00
  0.00000000E+00  0.00000000E+00  0.00000000E+00
  0.00000000E+00  0.00000000E+00  0.00000000E+00
  0.00000000E+00  0.00000000E+00  0.00000000E+00
  0.00000000E+00  0.00000000E+00  0.00000000E+00
  0.00000000E+00  0.00000000E+00  0.00000000E+00
  0.00000000E+00  0.00000000E+00  0.00000000E+00
  0.00000000E+00  0.00000000E+00  0.00000000E+00
  0.00000000E+00  0.00000000E+00  0.00000000E+00
  0.00000000E+00  0.00000000E+00  0.00000000E+00
  0.00000000E+00  0.00000000E+00  0.00000000E+00
  0.00000000E+00  0.00000000E+00  0.00000000E+00
  0.00000000E+00  0.00000000E+00  0.00000000E+00
  0.00000000E+00  0.00000000E+00  0.00000000E+00
  0.00000000E+00  0.00000000E+00  0.00000000E+00
  0.00000000E+00  0.00000000E+00  0.00000000E+00
  0.00000000E+00  0.00000000E+00  0.00000000E+00
  0.00000000E+00  0.00000000E+00  0.00000000E+00
  0.00000000E+00  0.00000000E+00  0.00000000E+00
  0.00000000E+00  0.00000000E+00  0.00000000E+00
  0.00000000E+00  0.00000000E+00  0.00000000E+00
  0.00000000E+00  0.00000000E+00  0.00000000E+00
  0.00000000E+00  0.00000000E+00  0.00000000E+00
  0.00000000E+00  0.00000000E+00  0.00000000E+00
  0.00000000E+00  0.00000000E+00  0.00000000E+00
  0.00000000E+00  0.00000000E+00  0.00000000E+00
  0.00000000E+00  0.00000000E+00  0.00000000E+00
  0.00000000E+00  0.00000000E+00  0.00000000E+00
  0.00000000E+00  0.00000000E+00  0.00000000E+00
  0.00000000E+00  0.00000000E+00  0.00000000E+00
  0.00000000E+00  0.00000000E+00  0.00000000E+00
  0.00000000E+00  0.00000000E+00  0.00000000E+00
  0.00000000E+00  0.00000000E+00  0.00000000E+00
  0.00000000E+00  0.00000000E+00  0.00000000E+00
  0.00000000E+00  0.00000000E+00  0.00000000E+00
  0.00000000E+00  0.00000000E+00  0.00000000E+00
  0.00000000E+00  0.00000000E+00  0.00000000E+00
  0.00000000E+00  0.00000000E+00  0.00000000E+00
  0.00000000E+00  0.00000000E+00  0.00000000E+00
  0.00000000E+00  0.00000000E+00  0.00000000E+00
  0.00000000E+00  0.00000000E+00  0.00000000E+00
  0.00000000E+00  0.00000000E+00  0.00000000E+00
  0.00000000E+00  0.00000000E+00  0.00000000E+00
  0.00000000E+00  0.00000000E+00  0.00000000E+00
  0.00000000E+00  0.00000000E+00  0.00000000E+00
  0.00000000E+00  0.00000000E+00  0.00000000E+00
  0.00000000E+00  0.00000000E+00  0.00000000E+00
  0.00000000E+00  0.00000000E+00  0.00000000E+00
  0.00000000E+00  0.00000000E+00  0.00000000E+00
  0.00000000E+00  0.00000000E+00  0.00000000E+00
  0.00000000E+00  0.00000000E+00  0.00000000E+00
  0.00000000E+00  0.00000000E+00  0.00000000E+00
  0.00000000E+00  0.00000000E+00  0.00000000E+00
  0.00000000E+00  0.00000000E+00  0.00000000E+00
  0.00000000E+00  0.00000000E+00  0.00000000E+00
  0.00000000E+00  0.00000000E+00  0.00000000E+00
  0.00000000E+00  0.00000000E+00  0.00000000E+00
  0.00000000E+00  0.00000000E+00  0.00000000E+00
  0.00000000E+00  0.00000000E+00  0.00000000E+00
  0.00000000E+00  0.00000000E+00  0.00000000E+00
  0.00000000E+00  0.00000000E+00  0.00000000E+00
  0.00000000E+00  0.00000000E+00  0.00000000E+00
  0.00000000E+00  0.00000000E+00  0.00000000E+00
  0.00000000E+00  0.00000000E+00  0.00000000E+00
  0.00000000E+00  0.00000000E+00  0.00000000E+00
  0.00000000E+00  0.00000000E+00  0.00000000E+00
  0.00000000E+00  0.00000000E+00  0.00000000E+00
  0.00000000E+00  0.00000000E+00  0.00000000E+00
  0.00000000E+00  0.00000000E+00  0.00000000E+00
  0.00000000E+00  0.00000000E+00  0.00000000E+00
  0.00000000E+00  0.00000000E+00  0.00000000E+00
  0.00000000E+00  0.00000000E+00  0.00000000E+00
  0.00000000E+00  0.00000000E+00  0.00000000E+00
  0.00000000E+00  0.00000000E+00  0.00000000E+00
  0.00000000E+00  0.00000000E+00  0.00000000E+00
  0.00000000E+00  0.00000000E+00  0.00000000E+00
  0.00000000E+00  0.00000000E+00  0.00000000E+00
  0.00000000E+00  0.00000000E+00  0.00000000E+00
  0.00000000E+00  0.00000000E+00  0.00000000E+00
  0.00000000E+00  0.00000000E+00  0.00000000E+00
  0.00000000E+00  0.00000000E+00  0.00000000E+00
  0.00000000E+00  0.00000000E+00  0.00000000E+00
  0.00000000E+00  0.00000000E+00  0.00000000E+00
