# Supplementary material for: Photothermal CO2 conversion to ethanol through photothermal heterojunction-nanosheet arrays
Source: Nat Commun. 2024 Jul 5;15:5639. doi: 10.1038/s41467-024-49928-0 (PMC11224241; doi:10.1038/s41467-024-49928-0)
Supplement: Supplementary file 5 — Source Data [file 41467_2024_49928_MOESM5_ESM.xlsx]

## Sheet: Fig. 1a(left)
E-Ef (eV)	Total	Cu	Se
-77.6584	0	0	0
-77.3506	0	0	0
-77.0429	0	0	0
-76.7352	0	0	0
-76.4274	0	0	0
-77.2887	0	0	0
-77.1963	0	0	0
-77.1039	0	0	0
-77.0115	0	0	0
-76.9191	0	0	0
-76.8267	0	0	0
-76.7342	0	0	0
-76.6418	0	0	0
-76.5494	0	0	0
-76.457	0	0	0
-76.3646	0	0	0
-76.2722	0	0	0
-76.1798	0	0	0
-76.0874	0	0	0
-75.995	0	0	0
-75.9025	0	0	0
-75.8101	0	0	0
-75.7177	0	0	0
-75.6253	0	0	0
-75.5329	0	0	0
-75.4405	0	0	0
-75.3481	0	0	0
-75.2557	0	0	0
-75.1633	0	0	0
-75.0708	0	0	0
-74.9784	0	0	0
-74.886	0	0	0
-74.7936	0	0	0
-74.7012	0	0	0
-74.6088	0	0	0
-74.5164	0	0	0
-74.424	0	0	0
-74.3316	0	0	0
-74.2391	0	0	0
-74.1467	0	0	0
-74.0543	0	0	0
-73.9619	0	0	0
-73.8695	0	0	0
-73.7771	0	0	0
-73.6847	0	0	0
-73.5923	0.029	0.0288	0
-73.4999	52.561	52.4271	0
-73.4074	417.774	416.725	0.0048
-73.315	49.0299	48.9088	0
-73.2226	0.0246	0.024	0
-73.1302	0	0	0
-73.0378	0	0	0
-72.9454	0	0	0
-72.853	0	0	0
-72.7606	0	0	0
-72.6682	0	0	0
-72.5758	0	0	0
-72.4833	0	0	0
-72.3909	0	0	0
-72.2985	0	0	0
-72.2061	0	0	0
-72.1137	0	0	0
-72.0213	0	0	0
-71.9289	0	0	0
-71.8365	0	0	0
-71.7441	0	0	0
-71.6516	0	0	0
-71.5592	0	0	0
-71.4668	0	0	0
-71.3744	0	0	0
-71.282	0	0	0
-71.1896	0	0	0
-71.0972	0	0	0
-71.0048	0	0	0
-70.9124	0	0	0
-70.8199	0	0	0
-70.7275	0	0	0
-70.6351	0	0	0
-70.5427	0	0	0
-70.4503	0	0	0
-70.3579	0	0	0
-70.2655	0	0	0
-70.1731	0	0	0
-70.0807	0	0	0
-69.9882	0	0	0
-69.8958	0	0	0
-69.8034	0	0	0
-69.711	0	0	0
-69.6186	0	0	0
-69.5262	0	0	0
-69.4338	0	0	0
-69.3414	0	0	0
-69.249	0	0	0
-69.1565	0	0	0
-69.0641	0	0	0
-68.9717	0	0	0
-68.8793	0	0	0
-68.7869	0	0	0
-68.6945	0	0	0
-68.6021	0	0	0
-68.5097	0	0	0
-68.4173	0	0	0
-68.3248	0	0	0
-68.2324	0	0	0
-68.14	0	0	0
-68.0476	0	0	0
-67.9552	0	0	0
-67.8628	0	0	0
-67.7704	0	0	0
-67.678	0	0	0
-67.5856	0	0	0
-67.4931	0	0	0
-67.4007	0	0	0
-67.3083	0	0	0
-67.2159	0	0	0
-67.1235	0	0	0
-67.0311	0	0	0
-66.9387	0	0	0
-66.8463	0	0	0
-66.7539	0	0	0
-66.6614	0	0	0
-66.569	0	0	0
-66.4766	0	0	0
-66.3842	0	0	0
-66.2918	0	0	0
-66.1994	0	0	0
-66.107	0	0	0
-66.0146	0	0	0
-65.9222	0	0	0
-65.8297	0	0	0
-65.7373	0	0	0
-65.6449	0	0	0
-65.5525	0	0	0
-65.4601	0	0	0
-65.3677	0	0	0
-65.2753	0	0	0
-65.1829	0	0	0
-65.0905	0	0	0
-64.998	0	0	0
-64.9056	0	0	0
-64.8132	0	0	0
-64.7208	0	0	0
-64.6284	0	0	0
-64.536	0	0	0
-64.4436	0	0	0
-64.3512	0	0	0
-64.2588	0	0	0
-64.1663	0	0	0
-64.0739	0	0	0
-63.9815	0	0	0
-63.8891	0	0	0
-63.7967	0	0	0
-63.7043	0	0	0
-63.6119	0	0	0
-63.5195	0	0	0
-63.4271	0	0	0
-63.3346	0	0	0
-63.2422	0	0	0
-63.1498	0	0	0
-63.0574	0	0	0
-62.965	0	0	0
-62.8726	0	0	0
-62.7802	0	0	0
-62.6878	0	0	0
-62.5954	0	0	0
-62.5029	0	0	0
-62.4105	0	0	0
-62.3181	0	0	0
-62.2257	0	0	0
-62.1333	0	0	0
-62.0409	0	0	0
-61.9485	0	0	0
-61.8561	0	0	0
-61.7637	0	0	0
-61.6713	0	0	0
-61.5788	0	0	0
-61.4864	0	0	0
-61.394	0	0	0
-61.3016	0	0	0
-61.2092	0	0	0
-61.1168	0	0	0
-61.0244	0	0	0
-60.932	0	0	0
-60.8396	0	0	0
-60.7471	0	0	0
-60.6547	0	0	0
-60.5623	0	0	0
-60.4699	0	0	0
-60.3775	0	0	0
-60.2851	0	0	0
-60.1927	0	0	0
-60.1003	0	0	0
-60.0079	0	0	0
-59.9154	0	0	0
-59.823	0	0	0
-59.7306	0	0	0
-59.6382	0	0	0
-59.5458	0	0	0
-59.4534	0	0	0
-59.361	0	0	0
-59.2686	0	0	0
-59.1762	0	0	0
-59.0837	0	0	0
-58.9913	0	0	0
-58.8989	0	0	0
-58.8065	0	0	0
-58.7141	0	0	0
-58.6217	0	0	0
-58.5293	0	0	0
-58.4369	0	0	0
-58.3445	0	0	0
-58.252	0	0	0
-58.1596	0	0	0
-58.0672	0	0	0
-57.9748	0	0	0
-57.8824	0	0	0
-57.79	0	0	0
-57.6976	0	0	0
-57.6052	0	0	0
-57.5128	0	0	0
-57.4203	0	0	0
-57.3279	0	0	0
-57.2355	0	0	0
-57.1431	0	0	0
-57.0507	0	0	0
-56.9583	0	0	0
-56.8659	0	0	0
-56.7735	0	0	0
-56.6811	0	0	0
-56.5886	0	0	0
-56.4962	0	0	0
-56.4038	0	0	0
-56.3114	0	0	0
-56.219	0	0	0
-56.1266	0	0	0
-56.0342	0	0	0
-55.9418	0	0	0
-55.8494	0	0	0
-55.7569	0	0	0
-55.6645	0	0	0
-55.5721	0	0	0
-55.4797	0	0	0
-55.3873	0	0	0
-55.2949	0	0	0
-55.2025	0	0	0
-55.1101	0	0	0
-55.0177	0	0	0
-54.9252	0	0	0
-54.8328	0	0	0
-54.7404	0	0	0
-54.648	0	0	0
-54.5556	0	0	0
-54.4632	0	0	0
-54.3708	0	0	0
-54.2784	0	0	0
-54.186	0	0	0
-54.0935	0	0	0
-54.0011	0	0	0
-53.9087	0	0	0
-53.8163	0	0	0
-53.7239	0	0	0
-53.6315	0	0	0
-53.5391	0	0	0
-53.4467	0	0	0
-53.3543	0	0	0
-53.2618	0	0	0
-53.1694	0	0	0
-53.077	0	0	0
-52.9846	0	0	0
-52.8922	0	0	0
-52.7998	0	0	0
-52.7074	0	0	0
-52.615	0	0	0
-52.5226	0	0	0
-52.4301	0	0	0
-52.3377	0	0	0
-52.2453	0	0	0
-52.1529	0	0	0
-52.0605	0	0	0
-51.9681	0	0	0
-51.8757	0	0	0
-51.7833	0	0	0
-51.6909	0	0	0
-51.5984	0	0	0
-51.506	0	0	0
-51.4136	0	0	0
-51.3212	0	0	0
-51.2288	0	0	0
-51.1364	0	0	0
-51.044	0	0	0
-50.9516	0	0	0
-50.8592	0	0	0
-50.7668	0	0	0
-50.6743	0	0	0
-50.5819	0	0	0
-50.4895	0	0	0
-50.3971	0	0	0
-50.3047	0	0	0
-50.2123	0	0	0
-50.1199	0	0	0
-50.0275	0	0	0
-49.9351	0	0	0
-49.8426	0	0	0
-49.7502	0	0	0
-49.6578	0	0	0
-49.5654	0	0	0
-49.473	0	0	0
-49.3806	0	0	0
-49.2882	0	0	0
-49.1958	0	0	0
-49.1034	0	0	0
-49.0109	0	0	0
-48.9185	0	0	0
-48.8261	0	0	0
-48.7337	0	0	0
-48.6413	0	0	0
-48.5489	0	0	0
-48.4565	0	0	0
-48.3641	0	0	0
-48.2717	0	0	0
-48.1792	0	0	0
-48.0868	0	0	0
-47.9944	0	0	0
-47.902	0	0	0
-47.8096	0	0	0
-47.7172	0	0	0
-47.6248	0	0	0
-47.5324	0	0	0
-47.44	0	0	0
-47.3475	0	0	0
-47.2551	0	0	0
-47.1627	0	0	0
-47.0703	0	0	0
-46.9779	0	0	0
-46.8855	0	0	0
-46.7931	0	0	0
-46.7007	0	0	0
-46.6083	0	0	0
-46.5158	0	0	0
-46.4234	0	0	0
-46.331	0	0	0
-46.2386	0	0	0
-46.1462	0	0	0
-46.0538	0	0	0
-45.9614	0	0	0
-45.869	0	0	0
-45.7766	0	0	0
-45.6841	0	0	0
-45.5917	0	0	0
-45.4993	0	0	0
-45.4069	0	0	0
-45.3145	0	0	0
-45.2221	0	0	0
-45.1297	0	0	0
-45.0373	0	0	0
-44.9449	0	0	0
-44.8524	0	0	0
-44.76	0	0	0
-44.6676	0	0	0
-44.5752	0	0	0
-44.4828	0	0	0
-44.3904	0	0	0
-44.298	0	0	0
-44.2056	0	0	0
-44.1132	0	0	0
-44.0207	0	0	0
-43.9283	0	0	0
-43.8359	0	0	0
-43.7435	0	0	0
-43.6511	0	0	0
-43.5587	0	0	0
-43.4663	0	0	0
-43.3739	0	0	0
-43.2815	0	0	0
-43.189	0	0	0
-43.0966	0	0	0
-43.0042	0	0	0
-42.9118	0	0	0
-42.8194	0	0	0
-42.727	0	0	0
-42.6346	0	0	0
-42.5422	0	0	0
-42.4498	0	0	0
-42.3573	0	0	0
-42.2649	0	0	0
-42.1725	0	0	0
-42.0801	0	0	0
-41.9877	0	0	0
-41.8953	0	0	0
-41.8029	0	0	0
-41.7105	0	0	0
-41.6181	0	0	0
-41.5256	0	0	0
-41.4332	0	0	0
-41.3408	0	0	0
-41.2484	0	0	0
-41.156	0	0	0
-41.0636	0	0	0
-40.9712	0	0	0
-40.8788	0	0	0
-40.7864	0	0	0
-40.694	0	0	0
-40.6015	0	0	0
-40.5091	0	0	0
-40.4167	0	0	0
-40.3243	0	0	0
-40.2319	0	0	0
-40.1395	0	0	0
-40.0471	0	0	0
-39.9547	0	0	0
-39.8623	0	0	0
-39.7698	0	0	0
-39.6774	0	0	0
-39.585	0	0	0
-39.4926	0	0	0
-39.4002	0	0	0
-39.3078	0	0	0
-39.2154	0	0	0
-39.123	0	0	0
-39.0306	0	0	0
-38.9381	0	0	0
-38.8457	0	0	0
-38.7533	0	0	0
-38.6609	0	0	0
-38.5685	0	0	0
-38.4761	0	0	0
-38.3837	0	0	0
-38.2913	0	0	0
-38.1989	0	0	0
-38.1064	0	0	0
-38.014	0	0	0
-37.9216	0	0	0
-37.8292	0	0	0
-37.7368	0	0	0
-37.6444	0	0	0
-37.552	0	0	0
-37.4596	0	0	0
-37.3672	0	0	0
-37.2747	0	0	0
-37.1823	0	0	0
-37.0899	0	0	0
-36.9975	0	0	0
-36.9051	0	0	0
-36.8127	0	0	0
-36.7203	0	0	0
-36.6279	0	0	0
-36.5355	0	0	0
-36.443	0	0	0
-36.3506	0	0	0
-36.2582	0	0	0
-36.1658	0	0	0
-36.0734	0	0	0
-35.981	0	0	0
-35.8886	0	0	0
-35.7962	0	0	0
-35.7038	0	0	0
-35.6113	0	0	0
-35.5189	0	0	0
-35.4265	0	0	0
-35.3341	0	0	0
-35.2417	0	0	0
-35.1493	0	0	0
-35.0569	0	0	0
-34.9645	0	0	0
-34.8721	0	0	0
-34.7796	0	0	0
-34.6872	0	0	0
-34.5948	0	0	0
-34.5024	0	0	0
-34.41	0	0	0
-34.3176	0	0	0
-34.2252	0	0	0
-34.1328	0	0	0
-34.0404	0	0	0
-33.9479	0	0	0
-33.8555	0	0	0
-33.7631	0	0	0
-33.6707	0	0	0
-33.5783	0	0	0
-33.4859	0	0	0
-33.3935	0	0	0
-33.3011	0	0	0
-33.2087	0	0	0
-33.1162	0	0	0
-33.0238	0	0	0
-32.9314	0	0	0
-32.839	0	0	0
-32.7466	0	0	0
-32.6542	0	0	0
-32.5618	0	0	0
-32.4694	0	0	0
-32.377	0	0	0
-32.2845	0	0	0
-32.1921	0	0	0
-32.0997	0	0	0
-32.0073	0	0	0
-31.9149	0	0	0
-31.8225	0	0	0
-31.7301	0	0	0
-31.6377	0	0	0
-31.5453	0	0	0
-31.4528	0	0	0
-31.3604	0	0	0
-31.268	0	0	0
-31.1756	0	0	0
-31.0832	0	0	0
-30.9908	0	0	0
-30.8984	0	0	0
-30.806	0	0	0
-30.7136	0	0	0
-30.6211	0	0	0
-30.5287	0	0	0
-30.4363	0	0	0
-30.3439	0	0	0
-30.2515	0	0	0
-30.1591	0	0	0
-30.0667	0	0	0
-29.9743	0	0	0
-29.8819	0	0	0
-29.7895	0	0	0
-29.697	0	0	0
-29.6046	0	0	0
-29.5122	0	0	0
-29.4198	0	0	0
-29.3274	0	0	0
-29.235	0	0	0
-29.1426	0	0	0
-29.0502	0	0	0
-28.9578	0	0	0
-28.8653	0	0	0
-28.7729	0	0	0
-28.6805	0	0	0
-28.5881	0	0	0
-28.4957	0	0	0
-28.4033	0	0	0
-28.3109	0	0	0
-28.2185	0	0	0
-28.1261	0	0	0
-28.0336	0	0	0
-27.9412	0	0	0
-27.8488	0	0	0
-27.7564	0	0	0
-27.664	0	0	0
-27.5716	0	0	0
-27.4792	0	0	0
-27.3868	0	0	0
-27.2944	0	0	0
-27.2019	0	0	0
-27.1095	0	0	0
-27.0171	0	0	0
-26.9247	0	0	0
-26.8323	0	0	0
-26.7399	0	0	0
-26.6475	0	0	0
-26.5551	0	0	0
-26.4627	0	0	0
-26.3702	0	0	0
-26.2778	0	0	0
-26.1854	0	0	0
-26.093	0	0	0
-26.0006	0	0	0
-25.9082	0	0	0
-25.8158	0	0	0
-25.7234	0	0	0
-25.631	0	0	0
-25.5385	0	0	0
-25.4461	0	0	0
-25.3537	0	0	0
-25.2613	0	0	0
-25.1689	0	0	0
-25.0765	0	0	0
-24.9841	0	0	0
-24.8917	0	0	0
-24.7993	0	0	0
-24.7068	0	0	0
-24.6144	0	0	0
-24.522	0	0	0
-24.4296	0	0	0
-24.3372	0	0	0
-24.2448	0	0	0
-24.1524	0	0	0
-24.06	0	0	0
-23.9676	0	0	0
-23.8751	0	0	0
-23.7827	0	0	0
-23.6903	0	0	0
-23.5979	0	0	0
-23.5055	0	0	0
-23.4131	0	0	0
-23.3207	0	0	0
-23.2283	0	0	0
-23.1359	0	0	0
-23.0434	0	0	0
-22.951	0	0	0
-22.8586	0	0	0
-22.7662	0	0	0
-22.6738	0	0	0
-22.5814	0	0	0
-22.489	0	0	0
-22.3966	0	0	0
-22.3042	0	0	0
-22.2117	0	0	0
-22.1193	0	0	0
-22.0269	0	0	0
-21.9345	0	0	0
-21.8421	0	0	0
-21.7497	0	0	0
-21.6573	0	0	0
-21.5649	0	0	0
-21.4725	0	0	0
-21.38	0	0	0
-21.2876	0	0	0
-21.1952	0	0	0
-21.1028	0	0	0
-21.0104	0	0	0
-20.918	0	0	0
-20.8256	0	0	0
-20.7332	0	0	0
-20.6408	0	0	0
-20.5483	0	0	0
-20.4559	0	0	0
-20.3635	0	0	0
-20.2711	0	0	0
-20.1787	0	0	0
-20.0863	0	0	0
-19.9939	0	0	0
-19.9015	0	0	0
-19.8091	0	0	0
-19.7166	0	0	0
-19.6242	0	0	0
-19.5318	0	0	0
-19.4394	0	0	0
-19.347	0	0	0
-19.2546	0	0	0
-19.1622	0	0	0
-19.0698	0	0	0
-18.9774	0	0	0
-18.885	0	0	0
-18.7925	0	0	0
-18.7001	0	0	0
-18.6077	0	0	0
-18.5153	0	0	0
-18.4229	0	0	0
-18.3305	0	0	0
-18.2381	0	0	0
-18.1457	0	0	0
-18.0533	0	0	0
-17.9608	0	0	0
-17.8684	0	0	0
-17.776	0	0	0
-17.6836	0	0	0
-17.5912	0	0	0
-17.4988	0	0	0
-17.4064	0	0	0
-17.314	0	0	0
-17.2216	0	0	0
-17.1291	0	0	0
-17.0367	0	0	0
-16.9443	0	0	0
-16.8519	0	0	0
-16.7595	0	0	0
-16.6671	0	0	0
-16.5747	0	0	0
-16.4823	0	0	0
-16.3899	0	0	0
-16.2974	0.0022	0	0.0012
-16.205	0.1456	0.0072	0.0884
-16.1126	1.0188	0.0512	0.6232
-16.0202	1.4748	0.0736	0.9092
-15.9278	2.3549	0.1136	1.4752
-15.8354	3.0961	0.1448	1.9528
-15.743	3.0181	0.1344	1.9388
-15.6506	5.2148	0.2256	3.3844
-15.5582	6.3328	0.2624	4.17
-15.4657	6.4413	0.2568	4.2972
-15.3733	14.5238	0.5504	9.8348
-15.2809	14.2855	0.5224	9.7844
-15.1885	18.5729	0.6432	12.9208
-15.0961	9.7121	0.3272	6.8044
-15.0037	0.3759	0.0112	0.2644
-14.9113	0.0001	0	0
-14.8189	0	0	0
-14.7265	0	0	0
-14.634	0	0	0
-14.5416	0	0	0
-14.4492	0	0	0
-14.3568	0	0	0
-14.2644	0	0	0
-14.172	0	0	0
-14.0796	0	0	0
-13.9872	0	0	0
-13.8948	0	0	0
-13.8023	0	0	0
-13.7099	0	0	0
-13.6175	0	0	0
-13.5251	0	0	0
-13.4327	0	0	0
-13.3403	0	0	0
-13.2479	0	0	0
-13.1555	0	0	0
-13.0631	0	0	0
-12.9706	0	0	0
-12.8782	0	0	0
-12.7858	0	0	0
-12.6934	0	0	0
-12.601	0	0	0
-12.5086	0	0	0
-12.4162	0	0	0
-12.3238	0	0	0
-12.2314	0	0	0
-12.1389	0	0	0
-12.0465	0	0	0
-11.9541	0	0	0
-11.8617	0	0	0
-11.7693	0	0	0
-11.6769	0	0	0
-11.5845	0	0	0
-11.4921	0	0	0
-11.3997	0	0	0
-11.3072	0	0	0
-11.2148	0	0	0
-11.1224	0	0	0
-11.03	0	0	0
-10.9376	0	0	0
-10.8452	0	0	0
-10.7528	0	0	0
-10.6604	0	0	0
-10.568	0	0	0
-10.4755	0	0	0
-10.3831	0	0	0
-10.2907	0	0	0
-10.1983	0	0	0
-10.1059	0	0	0
-10.0135	0	0	0
-9.92111	0	0	0
-9.82871	0	0	0
-9.73631	0	0	0
-9.64381	0	0	0
-9.55141	0	0	0
-9.45901	0	0	0
-9.36661	0	0	0
-9.27421	0	0	0
-9.18181	0	0	0
-9.08941	0	0	0
-8.99701	0	0	0
-8.90461	0	0	0
-8.81211	0	0	0
-8.71971	0	0	0
-8.62731	0	0	0
-8.53491	0	0	0
-8.44251	0	0	0
-8.35011	0	0	0
-8.25771	0	0	0
-8.16531	0	0	0
-8.07291	0	0	0
-7.98051	0	0	0
-7.88801	0	0	0
-7.79561	0	0	0
-7.70321	0.0488	0.0088	0.0132
-7.61081	0.3504	0.0632	0.0916
-7.51841	1.6864	0.3072	0.4448
-7.42601	3.6596	0.6632	0.9772
-7.33361	5.2164	0.8848	1.434
-7.24121	7.0679	1.1832	1.9708
-7.14881	13.4069	2.4936	3.6868
-7.05631	16.9605	3.1648	4.7572
-6.96391	8.567	1.6672	2.4236
-6.87151	8.6147	1.9264	2.3944
-6.77911	7.908	1.8344	2.2008
-6.68671	4.0595	0.8584	1.1504
-6.59431	3.6331	0.9264	1.0184
-6.50191	3.8111	1.0416	1.0564
-6.40951	4.7307	1.3856	1.2908
-6.31711	3.1732	0.8504	0.8952
-6.22461	2.806	0.7568	0.8076
-6.13221	8.7043	2.372	2.5096
-6.03981	8.4416	2.2304	2.4692
-5.94741	4.6561	1.38	1.3436
-5.85501	12.5714	4.3376	3.4332
-5.76261	18.6269	7.8112	4.6732
-5.67021	24.7929	9.7392	6.4468
-5.57781	23.5161	9.2256	6.1064
-5.48541	24.7008	8.728	6.8324
-5.39291	18.6979	6.3048	5.424
-5.30051	15.3506	4.6296	4.8748
-5.20811	3.8749	1.1112	1.2928
-5.11571	0.0756	0.0216	0.0256
-5.02331	0	0	0
-4.93091	0	0	0
-4.83851	0	0	0
-4.74611	0	0	0
-4.65371	0	0	0
-4.56121	0	0	0
-4.46881	0.0582	0.032	0.0004
-4.37641	2.6901	1.4992	0.0096
-4.28401	9.963	5.7408	0.0324
-4.19161	20.6909	12.6008	0.0728
-4.09921	49.3592	30.3652	0.3028
-4.00681	58.9659	33.3368	0.4804
-3.91441	43.4464	22.9248	0.504
-3.82201	30.418	11.8416	0.2828
-3.72951	16.6851	8.0032	0.1492
-3.63711	33.3862	22.9352	0.2684
-3.54471	72.4146	54.2616	0.5484
-3.45231	72.9259	59.456	0.5384
-3.35991	57.9276	48.3498	0.3428
-3.26751	61.4912	51.3426	0.3364
-3.17511	58.8615	48.1384	0.47
-3.08271	25.8656	19.7768	0.326
-2.99031	18.1952	14.4536	0.5168
-2.89781	13.3497	8.9744	0.1872
-2.80541	13.1856	9.6672	0.4264
-2.71301	9.8325	7.5536	0.4564
-2.62061	1.5909	1.0056	0.1388
-2.52821	5.2231	3.6704	0.3988
-2.43581	16.2645	11.5024	1.126
-2.34341	13.0971	8.0568	0.898
-2.25101	14.812	8.3368	1.2624
-2.15861	16.2323	9.6136	1.7588
-2.06611	10.9041	6.872	1.2984
-1.97371	12.8054	7.164	1.6353
-1.88131	6.1561	3.6376	0.842
-1.78891	5.4663	3.3376	0.846
-1.69651	7.6666	3.7296	1.3068
-1.60411	12.385	5.7744	2.2548
-1.51171	11.1285	5.7576	2.0516
-1.41931	3.8529	1.6392	0.7796
-1.32691	5.8582	2.9	1.2664
-1.23441	5.8413	2.9584	1.308
-1.14201	4.4152	2.34	0.9944
-1.04961	7.923	3.7031	1.9248
-0.95721	10.6759	4.4032	2.7732
-0.86481	3.9804	1.6976	1.06
-0.77241	3.1667	1.5312	0.8624
-0.68001	3.7398	1.764	1.064
-0.58761	2.5878	1.1408	0.772
-0.49521	5.03	2.1296	1.5708
-0.40271	0.8839	0.3592	0.2824
-0.31031	1.0999	0.508	0.3684
-0.21791	1.6299	0.7568	0.5468
-0.12551	0.8023	0.3464	0.2856
-0.03311	0.6509	0.2648	0.228
0.05929	0.2104	0.0936	0.0776
0.15169	0.0052	0.0024	0.0024
0.24409	0	0	0
0.33649	0	0	0
0.42899	0	0	0
0.52139	0	0	0
0.61379	0	0	0
0.70619	0	0	0
0.79859	0	0	0
0.89099	0.0282	0.0064	0.01
0.98339	0.4683	0.1032	0.166
1.07579	0.1091	0.024	0.0384
1.16819	0.8013	0.1592	0.2372
1.26069	1.3665	0.296	0.386
1.35309	0.8604	0.2656	0.1508
1.44549	0.1734	0.052	0.0308
1.53789	0.0003	0	0
1.63029	0.0025	0.0008	0.0004
1.72269	1.115	0.34	0.2276
1.81509	7.0558	1.9104	1.5756
1.90749	1.4481	0.3624	0.3372
1.99989	0.9289	0.1472	0.3084
2.09239	2.0093	0.3264	0.6528
2.18479	0.0682	0.012	0.0212
2.27719	0.4889	0.112	0.0968
2.36959	2.6696	0.696	0.574
2.46199	6.7663	1.8824	1.3428
2.55439	7.9104	2.2664	1.3408
2.64679	4.0926	1.0928	0.6652
2.73919	6.1272	1.632	0.8064
2.83159	5.1794	1.3216	0.7356
2.92399	3.6089	0.9432	0.6556
3.01649	13.326	3.708	2.0052
3.10889	11.3896	3.1552	1.8744
3.20129	2.6875	0.8824	0.3472
3.29369	0.9144	0.2688	0.1308
3.38609	1.7394	0.5128	0.2492
3.47849	2.4055	0.7952	0.2668
3.57089	0.4275	0.1384	0.0448
3.66329	0.1109	0.0272	0.0156
3.75569	2.8161	0.7176	0.448
3.84819	7.7514	2.0128	1.2088
3.94059	3.573	1.0064	0.5992
4.03299	3.8674	1.1808	0.5988
4.12539	4.2447	1.2616	0.68
4.21779	5.5411	1.6144	0.9584
4.31019	2.4405	0.7208	0.418
4.40259	4.0001	1.1576	0.8116
4.49499	2.2772	0.7224	0.4716
4.58739	2.2834	0.5736	0.3464
4.67989	3.5549	0.856	0.4952
4.77229	5.7446	1.4304	0.7688
4.86469	6.612	1.66	0.8984
4.95709	12.2371	3.1048	1.79
5.04949	6.4032	1.6736	1.1808
5.14189	10.2481	2.488	1.6584
5.23429	4.2901	0.9368	0.7576
5.32669	6.5574	1.4432	1.308
5.41909	13.5896	2.8456	2.6992
5.51159	16.3125	3.7208	3.2588
5.60399	9.9588	2.22	1.822
5.69639	5.5297	1.164	0.6556
5.78879	2.7864	0.672	0.5144
5.88119	5.6134	1.4416	1.192
5.97359	2.9693	0.7416	0.67
6.06599	1.3684	0.2688	0.384
6.15839	3.2161	0.5936	0.5012
6.25079	5.6807	1.1728	0.8572
6.34329	7.4196	1.5704	1.2888
6.43569	5.504	1.1552	1.3304
6.52809	0.8496	0.2016	0.2712
6.62049	6.9087	1.5216	2.0628
6.71289	8.1187	1.7872	2.1952
6.80529	1.5603	0.3384	0.3908
6.89769	2.8232	0.6496	0.4912
6.99009	3.5447	0.9408	0.89
7.08249	6.6352	1.4544	1.484
7.17499	7.9795	1.6016	1.5492
7.26739	5.4216	1.0096	1.036
7.35979	6.6221	1.1464	1.3584
7.45219	6.3307	1.2952	1.7256
7.54459	1.5425	0.3208	0.3676
7.63699	0.119	0.0232	0.006
7.72939	0.4441	0.069	0.044
7.82179	2.8977	0.4613	0.2213
7.91419	2.5693	0.448	0.1204
8.00669	2.6919	0.5658	0.5447
8.09909	7.698	1.567	1.7656
8.19149	0.5315	0.1056	0.1176
8.28389	0.0009	0	0
8.37629	0.3904	0.096	0.1556
8.46869	1.5877	0.3712	0.588
8.56109	2.0131	0.3656	0.4332
8.65349	0.2163	0.0376	0.046
8.74589	0.016	0.0096	0
8.83839	0.079	0.0496	0
8.93079	0.052	0.012	0.0168
9.02319	0.9761	0.1546	0.1132
9.11559	1.9293	0.3095	0.2196
9.20799	1.4633	0.2728	0.3144
9.30039	0.7632	0.1351	0.2211
9.39279	0.5291	0.0923	0.1585
9.48519	0.0035	0.0003	0.0009
9.57759	0	0	0
9.67009	0	0	0
9.76249	0	0	0
9.85489	0	0	0
9.94729	0	0	0
10.0397	0	0	0
10.1321	0	0	0
10.2245	0	0	0
10.3169	0	0	0
10.4093	0.0123	0.002	0.0034
10.5018	0.1596	0.0304	0.0438
10.5942	0.0285	0.0056	0.0078
10.6866	0	0	0
10.779	0	0	0
10.8714	0	0	0
10.9638	0	0	0
11.0562	0	0	0
11.1486	0	0	0
11.241	0	0	0
11.3335	0	0	0
11.4259	0	0	0
11.5183	0	0	0
11.6107	0	0	0
11.7031	0	0	0
11.7955	0	0	0
11.8879	0	0	0
11.9803	0	0	0
12.0727	0	0	0
12.1652	0	0	0
12.2576	0	0	0
12.35	0	0	0
12.4424	0	0	0
12.5348	0	0	0
12.6272	0	0	0
12.7196	0	0	0
12.812	0	0	0
12.9044	0	0	0
12.9968	0	0	0
13.0893	0	0	0
13.1817	0	0	0
13.2741	0	0	0
13.3665	0	0	0
13.4589	0	0	0
13.5513	0	0	0
13.6437	0	0	0
13.7361	0	0	0
13.8285	0	0	0
13.921	0	0	0
14.0134	0	0	0
14.1058	0	0	0
14.1982	0	0	0
14.2906	0	0	0
14.383	0	0	0
14.4754	0	0	0
14.5678	0	0	0
14.6602	0	0	0

## Sheet: Fig. 1a(right)
E-Ef (eV)	Total	Cu	O
-77.3938	0	0	0
-77.3001	0	0	0
-77.2064	0	0	0
-77.1127	0	0	0
-77.019	0	0	0
-76.9253	0	0	0
-76.8316	0	0	0
-76.7379	0	0	0
-76.6443	0	0	0
-76.5506	0	0	0
-76.4569	0	0	0
-76.3632	0	0	0
-76.2695	0	0	0
-76.1758	0	0	0
-76.0821	0	0	0
-75.9884	0	0	0
-75.8947	0	0	0
-75.801	0	0	0
-75.7074	0	0	0
-75.6137	0	0	0
-75.52	0	0	0
-75.4263	0	0	0
-75.3326	0	0	0
-75.2389	0	0	0
-75.1452	0	0	0
-75.0515	0	0	0
-74.9578	0	0	0
-74.8641	0	0	0
-74.7705	0	0	0
-74.6768	0	0	0
-74.5831	0	0	0
-74.4894	0	0	0
-74.3957	0	0	0
-74.302	0	0	0
-74.2083	0	0	0
-74.1146	0	0	0
-74.0209	0	0	0
-73.9272	0	0	0
-73.8336	0	0	0
-73.7399	0	0	0
-73.6462	0	0	0
-73.5525	0	0	0
-73.4588	0	0	0
-73.3651	0	0	0
-73.2714	0.003	0.0031	0
-73.1777	7.6587	7.6349	0.0022
-73.084	69.7849	69.5713	0.0198
-72.9903	81.7086	81.4899	0.0026
-72.8967	95.8468	95.5962	0
-72.803	1.1621	1.159	0
-72.7093	0	0	0
-72.6156	0	0	0
-72.5219	0	0	0
-72.4282	0	0	0
-72.3345	0	0	0
-72.2408	0	0	0
-72.1471	0	0	0
-72.0534	0	0	0
-71.9598	0	0	0
-71.8661	0	0	0
-71.7724	0	0	0
-71.6787	0	0	0
-71.585	0	0	0
-71.4913	0	0	0
-71.3976	0	0	0
-71.3039	0	0	0
-71.2102	0	0	0
-71.1165	0	0	0
-71.0229	0	0	0
-70.9292	0	0	0
-70.8355	0	0	0
-70.7418	0	0	0
-70.6481	0	0	0
-70.5544	0	0	0
-70.4607	0	0	0
-70.367	0	0	0
-70.2733	0	0	0
-70.1796	0	0	0
-70.086	0	0	0
-69.9923	0	0	0
-69.8986	0	0	0
-69.8049	0	0	0
-69.7112	0	0	0
-69.6175	0	0	0
-69.5238	0	0	0
-69.4301	0	0	0
-69.3364	0	0	0
-69.2427	0	0	0
-69.1491	0	0	0
-69.0554	0	0	0
-68.9617	0	0	0
-68.868	0	0	0
-68.7743	0	0	0
-68.6806	0	0	0
-68.5869	0	0	0
-68.4932	0	0	0
-68.3995	0	0	0
-68.3059	0	0	0
-68.2122	0	0	0
-68.1185	0	0	0
-68.0248	0	0	0
-67.9311	0	0	0
-67.8374	0	0	0
-67.7437	0	0	0
-67.65	0	0	0
-67.5563	0	0	0
-67.4626	0	0	0
-67.369	0	0	0
-67.2753	0	0	0
-67.1816	0	0	0
-67.0879	0	0	0
-66.9942	0	0	0
-66.9005	0	0	0
-66.8068	0	0	0
-66.7131	0	0	0
-66.6194	0	0	0
-66.5257	0	0	0
-66.4321	0	0	0
-66.3384	0	0	0
-66.2447	0	0	0
-66.151	0	0	0
-66.0573	0	0	0
-65.9636	0	0	0
-65.8699	0	0	0
-65.7762	0	0	0
-65.6825	0	0	0
-65.5888	0	0	0
-65.4952	0	0	0
-65.4015	0	0	0
-65.3078	0	0	0
-65.2141	0	0	0
-65.1204	0	0	0
-65.0267	0	0	0
-64.933	0	0	0
-64.8393	0	0	0
-64.7456	0	0	0
-64.6519	0	0	0
-64.5583	0	0	0
-64.4646	0	0	0
-64.3709	0	0	0
-64.2772	0	0	0
-64.1835	0	0	0
-64.0898	0	0	0
-63.9961	0	0	0
-63.9024	0	0	0
-63.8087	0	0	0
-63.715	0	0	0
-63.6214	0	0	0
-63.5277	0	0	0
-63.434	0	0	0
-63.3403	0	0	0
-63.2466	0	0	0
-63.1529	0	0	0
-63.0592	0	0	0
-62.9655	0	0	0
-62.8718	0	0	0
-62.7781	0	0	0
-62.6845	0	0	0
-62.5908	0	0	0
-62.4971	0	0	0
-62.4034	0	0	0
-62.3097	0	0	0
-62.216	0	0	0
-62.1223	0	0	0
-62.0286	0	0	0
-61.9349	0	0	0
-61.8412	0	0	0
-61.7476	0	0	0
-61.6539	0	0	0
-61.5602	0	0	0
-61.4665	0	0	0
-61.3728	0	0	0
-61.2791	0	0	0
-61.1854	0	0	0
-61.0917	0	0	0
-60.998	0	0	0
-60.9043	0	0	0
-60.8107	0	0	0
-60.717	0	0	0
-60.6233	0	0	0
-60.5296	0	0	0
-60.4359	0	0	0
-60.3422	0	0	0
-60.2485	0	0	0
-60.1548	0	0	0
-60.0611	0	0	0
-59.9674	0	0	0
-59.8738	0	0	0
-59.7801	0	0	0
-59.6864	0	0	0
-59.5927	0	0	0
-59.499	0	0	0
-59.4053	0	0	0
-59.3116	0	0	0
-59.2179	0	0	0
-59.1242	0	0	0
-59.0305	0	0	0
-58.9369	0	0	0
-58.8432	0	0	0
-58.7495	0	0	0
-58.6558	0	0	0
-58.5621	0	0	0
-58.4684	0	0	0
-58.3747	0	0	0
-58.281	0	0	0
-58.1873	0	0	0
-58.0936	0	0	0
-58	0	0	0
-57.9063	0	0	0
-57.8126	0	0	0
-57.7189	0	0	0
-57.6252	0	0	0
-57.5315	0	0	0
-57.4378	0	0	0
-57.3441	0	0	0
-57.2504	0	0	0
-57.1567	0	0	0
-57.0631	0	0	0
-56.9694	0	0	0
-56.8757	0	0	0
-56.782	0	0	0
-56.6883	0	0	0
-56.5946	0	0	0
-56.5009	0	0	0
-56.4072	0	0	0
-56.3135	0	0	0
-56.2199	0	0	0
-56.1262	0	0	0
-56.0325	0	0	0
-55.9388	0	0	0
-55.8451	0	0	0
-55.7514	0	0	0
-55.6577	0	0	0
-55.564	0	0	0
-55.4703	0	0	0
-55.3766	0	0	0
-55.283	0	0	0
-55.1893	0	0	0
-55.0956	0	0	0
-55.0019	0	0	0
-54.9082	0	0	0
-54.8145	0	0	0
-54.7208	0	0	0
-54.6271	0	0	0
-54.5334	0	0	0
-54.4397	0	0	0
-54.3461	0	0	0
-54.2524	0	0	0
-54.1587	0	0	0
-54.065	0	0	0
-53.9713	0	0	0
-53.8776	0	0	0
-53.7839	0	0	0
-53.6902	0	0	0
-53.5965	0	0	0
-53.5028	0	0	0
-53.4092	0	0	0
-53.3155	0	0	0
-53.2218	0	0	0
-53.1281	0	0	0
-53.0344	0	0	0
-52.9407	0	0	0
-52.847	0	0	0
-52.7533	0	0	0
-52.6596	0	0	0
-52.5659	0	0	0
-52.4723	0	0	0
-52.3786	0	0	0
-52.2849	0	0	0
-52.1912	0	0	0
-52.0975	0	0	0
-52.0038	0	0	0
-51.9101	0	0	0
-51.8164	0	0	0
-51.7227	0	0	0
-51.629	0	0	0
-51.5354	0	0	0
-51.4417	0	0	0
-51.348	0	0	0
-51.2543	0	0	0
-51.1606	0	0	0
-51.0669	0	0	0
-50.9732	0	0	0
-50.8795	0	0	0
-50.7858	0	0	0
-50.6921	0	0	0
-50.5985	0	0	0
-50.5048	0	0	0
-50.4111	0	0	0
-50.3174	0	0	0
-50.2237	0	0	0
-50.13	0	0	0
-50.0363	0	0	0
-49.9426	0	0	0
-49.8489	0	0	0
-49.7552	0	0	0
-49.6616	0	0	0
-49.5679	0	0	0
-49.4742	0	0	0
-49.3805	0	0	0
-49.2868	0	0	0
-49.1931	0	0	0
-49.0994	0	0	0
-49.0057	0	0	0
-48.912	0	0	0
-48.8183	0	0	0
-48.7247	0	0	0
-48.631	0	0	0
-48.5373	0	0	0
-48.4436	0	0	0
-48.3499	0	0	0
-48.2562	0	0	0
-48.1625	0	0	0
-48.0688	0	0	0
-47.9751	0	0	0
-47.8814	0	0	0
-47.7878	0	0	0
-47.6941	0	0	0
-47.6004	0	0	0
-47.5067	0	0	0
-47.413	0	0	0
-47.3193	0	0	0
-47.2256	0	0	0
-47.1319	0	0	0
-47.0382	0	0	0
-46.9445	0	0	0
-46.8509	0	0	0
-46.7572	0	0	0
-46.6635	0	0	0
-46.5698	0	0	0
-46.4761	0	0	0
-46.3824	0	0	0
-46.2887	0	0	0
-46.195	0	0	0
-46.1013	0	0	0
-46.0076	0	0	0
-45.914	0	0	0
-45.8203	0	0	0
-45.7266	0	0	0
-45.6329	0	0	0
-45.5392	0	0	0
-45.4455	0	0	0
-45.3518	0	0	0
-45.2581	0	0	0
-45.1644	0	0	0
-45.0707	0	0	0
-44.9771	0	0	0
-44.8834	0	0	0
-44.7897	0	0	0
-44.696	0	0	0
-44.6023	0	0	0
-44.5086	0	0	0
-44.4149	0	0	0
-44.3212	0	0	0
-44.2275	0	0	0
-44.1338	0	0	0
-44.0402	0	0	0
-43.9465	0	0	0
-43.8528	0	0	0
-43.7591	0	0	0
-43.6654	0	0	0
-43.5717	0	0	0
-43.478	0	0	0
-43.3843	0	0	0
-43.2906	0	0	0
-43.197	0	0	0
-43.1033	0	0	0
-43.0096	0	0	0
-42.9159	0	0	0
-42.8222	0	0	0
-42.7285	0	0	0
-42.6348	0	0	0
-42.5411	0	0	0
-42.4474	0	0	0
-42.3537	0	0	0
-42.2601	0	0	0
-42.1664	0	0	0
-42.0727	0	0	0
-41.979	0	0	0
-41.8853	0	0	0
-41.7916	0	0	0
-41.6979	0	0	0
-41.6042	0	0	0
-41.5105	0	0	0
-41.4168	0	0	0
-41.3232	0	0	0
-41.2295	0	0	0
-41.1358	0	0	0
-41.0421	0	0	0
-40.9484	0	0	0
-40.8547	0	0	0
-40.761	0	0	0
-40.6673	0	0	0
-40.5736	0	0	0
-40.4799	0	0	0
-40.3863	0	0	0
-40.2926	0	0	0
-40.1989	0	0	0
-40.1052	0	0	0
-40.0115	0	0	0
-39.9178	0	0	0
-39.8241	0	0	0
-39.7304	0	0	0
-39.6367	0	0	0
-39.543	0	0	0
-39.4494	0	0	0
-39.3557	0	0	0
-39.262	0	0	0
-39.1683	0	0	0
-39.0746	0	0	0
-38.9809	0	0	0
-38.8872	0	0	0
-38.7935	0	0	0
-38.6998	0	0	0
-38.6061	0	0	0
-38.5125	0	0	0
-38.4188	0	0	0
-38.3251	0	0	0
-38.2314	0	0	0
-38.1377	0	0	0
-38.044	0	0	0
-37.9503	0	0	0
-37.8566	0	0	0
-37.7629	0	0	0
-37.6692	0	0	0
-37.5756	0	0	0
-37.4819	0	0	0
-37.3882	0	0	0
-37.2945	0	0	0
-37.2008	0	0	0
-37.1071	0	0	0
-37.0134	0	0	0
-36.9197	0	0	0
-36.826	0	0	0
-36.7323	0	0	0
-36.6387	0	0	0
-36.545	0	0	0
-36.4513	0	0	0
-36.3576	0	0	0
-36.2639	0	0	0
-36.1702	0	0	0
-36.0765	0	0	0
-35.9828	0	0	0
-35.8891	0	0	0
-35.7954	0	0	0
-35.7018	0	0	0
-35.6081	0	0	0
-35.5144	0	0	0
-35.4207	0	0	0
-35.327	0	0	0
-35.2333	0	0	0
-35.1396	0	0	0
-35.0459	0	0	0
-34.9522	0	0	0
-34.8585	0	0	0
-34.7649	0	0	0
-34.6712	0	0	0
-34.5775	0	0	0
-34.4838	0	0	0
-34.3901	0	0	0
-34.2964	0	0	0
-34.2027	0	0	0
-34.109	0	0	0
-34.0153	0	0	0
-33.9216	0	0	0
-33.828	0	0	0
-33.7343	0	0	0
-33.6406	0	0	0
-33.5469	0	0	0
-33.4532	0	0	0
-33.3595	0	0	0
-33.2658	0	0	0
-33.1721	0	0	0
-33.0784	0	0	0
-32.9847	0	0	0
-32.8911	0	0	0
-32.7974	0	0	0
-32.7037	0	0	0
-32.61	0	0	0
-32.5163	0	0	0
-32.4226	0	0	0
-32.3289	0	0	0
-32.2352	0	0	0
-32.1415	0	0	0
-32.0478	0	0	0
-31.9542	0	0	0
-31.8605	0	0	0
-31.7668	0	0	0
-31.6731	0	0	0
-31.5794	0	0	0
-31.4857	0	0	0
-31.392	0	0	0
-31.2983	0	0	0
-31.2046	0	0	0
-31.111	0	0	0
-31.0173	0	0	0
-30.9236	0	0	0
-30.8299	0	0	0
-30.7362	0	0	0
-30.6425	0	0	0
-30.5488	0	0	0
-30.4551	0	0	0
-30.3614	0	0	0
-30.2677	0	0	0
-30.1741	0	0	0
-30.0804	0	0	0
-29.9867	0	0	0
-29.893	0	0	0
-29.7993	0	0	0
-29.7056	0	0	0
-29.6119	0	0	0
-29.5182	0	0	0
-29.4245	0	0	0
-29.3308	0	0	0
-29.2372	0	0	0
-29.1435	0	0	0
-29.0498	0	0	0
-28.9561	0	0	0
-28.8624	0	0	0
-28.7687	0	0	0
-28.675	0	0	0
-28.5813	0	0	0
-28.4876	0	0	0
-28.3939	0	0	0
-28.3003	0	0	0
-28.2066	0	0	0
-28.1129	0	0	0
-28.0192	0	0	0
-27.9255	0	0	0
-27.8318	0	0	0
-27.7381	0	0	0
-27.6444	0	0	0
-27.5507	0	0	0
-27.457	0	0	0
-27.3634	0	0	0
-27.2697	0	0	0
-27.176	0	0	0
-27.0823	0	0	0
-26.9886	0	0	0
-26.8949	0	0	0
-26.8012	0	0	0
-26.7075	0	0	0
-26.6138	0	0	0
-26.5201	0	0	0
-26.4265	0	0	0
-26.3328	0	0	0
-26.2391	0	0	0
-26.1454	0	0	0
-26.0517	0	0	0
-25.958	0	0	0
-25.8643	0	0	0
-25.7706	0	0	0
-25.6769	0	0	0
-25.5832	0	0	0
-25.4896	0	0	0
-25.3959	0	0	0
-25.3022	0	0	0
-25.2085	0	0	0
-25.1148	0	0	0
-25.0211	0	0	0
-24.9274	0	0	0
-24.8337	0	0	0
-24.74	0	0	0
-24.6463	0	0	0
-24.5527	0	0	0
-24.459	0	0	0
-24.3653	0	0	0
-24.2716	0	0	0
-24.1779	0	0	0
-24.0842	0	0	0
-23.9905	0	0	0
-23.8968	0	0	0
-23.8031	0	0	0
-23.7094	0	0	0
-23.6158	0	0	0
-23.5221	0	0	0
-23.4284	0	0	0
-23.3347	0	0	0
-23.241	0	0	0
-23.1473	0	0	0
-23.0536	0	0	0
-22.9599	0	0	0
-22.8662	0	0	0
-22.7725	0	0	0
-22.6789	0	0	0
-22.5852	0	0	0
-22.4915	0	0	0
-22.3978	0	0	0
-22.3041	0	0	0
-22.2104	0	0	0
-22.1167	0	0	0
-22.023	0	0	0
-21.9293	0	0	0
-21.8356	0.0102	0.0004	0.0076
-21.742	0.4952	0.0352	0.3676
-21.6483	1.9191	0.1311	1.4344
-21.5546	5.463	0.3582	4.1308
-21.4609	9.6909	0.6062	7.37
-21.3672	5.4427	0.3091	4.1668
-21.2735	7.5975	0.3751	5.8688
-21.1798	8.1631	0.3704	6.337
-21.0861	3.3071	0.1347	2.5842
-20.9924	0.5938	0.0224	0.467
-20.8987	0.0116	0	0.0092
-20.8051	0	0	0
-20.7114	0	0	0
-20.6177	0	0	0
-20.524	0	0	0
-20.4303	0	0	0
-20.3366	0	0	0
-20.2429	0	0	0
-20.1492	0	0	0
-20.0555	0	0	0
-19.9618	0	0	0
-19.8682	0	0	0
-19.7745	0	0	0
-19.6808	0	0	0
-19.5871	0	0	0
-19.4934	0	0	0
-19.3997	0	0	0
-19.306	0	0	0
-19.2123	0	0	0
-19.1186	0	0	0
-19.0249	0	0	0
-18.9313	0	0	0
-18.8376	0	0	0
-18.7439	0	0	0
-18.6502	0	0	0
-18.5565	0	0	0
-18.4628	0	0	0
-18.3691	0	0	0
-18.2754	0	0	0
-18.1817	0	0	0
-18.0881	0	0	0
-17.9944	0	0	0
-17.9007	0	0	0
-17.807	0	0	0
-17.7133	0	0	0
-17.6196	0	0	0
-17.5259	0	0	0
-17.4322	0	0	0
-17.3385	0	0	0
-17.2448	0	0	0
-17.1512	0	0	0
-17.0575	0	0	0
-16.9638	0	0	0
-16.8701	0	0	0
-16.7764	0	0	0
-16.6827	0	0	0
-16.589	0	0	0
-16.4953	0	0	0
-16.4016	0	0	0
-16.3079	0	0	0
-16.2143	0	0	0
-16.1206	0	0	0
-16.0269	0	0	0
-15.9332	0	0	0
-15.8395	0	0	0
-15.7458	0	0	0
-15.6521	0	0	0
-15.5584	0	0	0
-15.4647	0	0	0
-15.371	0	0	0
-15.2774	0	0	0
-15.1837	0	0	0
-15.09	0	0	0
-14.9963	0	0	0
-14.9026	0	0	0
-14.8089	0	0	0
-14.7152	0	0	0
-14.6215	0	0	0
-14.5278	0	0	0
-14.4341	0	0	0
-14.3405	0	0	0
-14.2468	0	0	0
-14.1531	0	0	0
-14.0594	0	0	0
-13.9657	0	0	0
-13.872	0	0	0
-13.7783	0	0	0
-13.6846	0	0	0
-13.5909	0	0	0
-13.4972	0	0	0
-13.4036	0	0	0
-13.3099	0	0	0
-13.2162	0	0	0
-13.1225	0	0	0
-13.0288	0	0	0
-12.9351	0	0	0
-12.8414	0	0	0
-12.7477	0	0	0
-12.654	0	0	0
-12.5603	0	0	0
-12.4667	0	0	0
-12.373	0	0	0
-12.2793	0	0	0
-12.1856	0	0	0
-12.0919	0	0	0
-11.9982	0	0	0
-11.9045	0	0	0
-11.8108	0	0	0
-11.7171	0	0	0
-11.6234	0	0	0
-11.5298	0	0	0
-11.4361	0	0	0
-11.3424	0	0	0
-11.2487	0	0	0
-11.155	0	0	0
-11.0613	0	0	0
-10.9676	0	0	0
-10.8739	0	0	0
-10.7802	0	0	0
-10.6865	0	0	0
-10.5929	0	0	0
-10.4992	0	0	0
-10.4055	0	0	0
-10.3118	0	0	0
-10.2181	0	0	0
-10.1244	0	0	0
-10.0307	0	0	0
-9.93696	0	0	0
-9.84326	0	0	0
-9.74956	0	0	0
-9.65596	0	0	0
-9.56226	0	0	0
-9.46856	0	0	0
-9.37486	0	0	0
-9.28116	0	0	0
-9.18746	0	0	0
-9.09376	0	0	0
-9.00006	0	0	0
-8.90636	0	0	0
-8.81266	0	0	0
-8.71906	0	0	0
-8.62536	0	0	0
-8.53166	0	0	0
-8.43796	0	0	0
-8.34426	0	0	0
-8.25056	0	0	0
-8.15686	0	0	0
-8.06316	0	0	0
-7.96946	0	0	0
-7.87576	0	0	0
-7.78216	0.043	0.0102	0.0182
-7.68846	3.239	0.7934	1.3974
-7.59476	13.2866	3.3088	5.7652
-7.50106	10.2324	2.6076	4.4754
-7.40736	7.5793	2.0022	3.3352
-7.31366	5.667	1.536	2.535
-7.21996	7.5808	2.0314	3.4094
-7.12626	2.277	0.618	1.0308
-7.03256	2.5915	0.6466	1.1834
-6.93886	5.5474	1.4181	2.5504
-6.84526	2.8577	0.6699	1.3282
-6.75156	2.149	0.526	0.9868
-6.65786	4.3239	0.9969	1.9866
-6.56416	3.314	0.793	1.5416
-6.47046	2.6703	0.6089	1.2544
-6.37676	3.038	0.6589	1.4296
-6.28306	4.5208	1.0245	2.1112
-6.18936	5.8977	1.1763	2.7391
-6.09566	9.9046	1.9531	4.697
-6.00206	8.7148	1.3973	4.2332
-5.90836	10.1876	1.6367	5.0176
-5.81466	3.5439	0.6074	1.7252
-5.72096	2.5342	0.4834	1.2748
-5.62726	2.1414	0.3706	1.0954
-5.53356	1.5956	0.2666	0.826
-5.43986	0.5338	0.0897	0.2688
-5.34616	0.9455	0.1506	0.525
-5.25246	0.5788	0.0753	0.3396
-5.15876	0.4602	0.06	0.2716
-5.06516	0.0685	0.0188	0.0232
-4.97146	0.0965	0.0092	0.0606
-4.87776	0.0082	0.0024	0.0028
-4.78406	0.2023	0.0918	0.0352
-4.69036	0.4974	0.2518	0.0554
-4.59666	0.3551	0.1881	0.028
-4.50296	0.3499	0.1986	0.0212
-4.40926	1.2693	0.7352	0.06
-4.31556	0.6737	0.3934	0.0268
-4.22186	0.7849	0.4816	0.0202
-4.12826	1.1953	0.7436	0.0278
-4.03456	1.8331	1.1636	0.0344
-3.94086	2.2765	1.5196	0.0276
-3.84716	4.5275	3.2766	0.0402
-3.75346	8.1711	6.1996	0.0716
-3.65976	9.6848	7.5308	0.0896
-3.56606	15.7601	11.9886	0.1498
-3.47236	14.5912	10.4047	0.2004
-3.37866	11.9036	8.487	0.1686
-3.28496	17.7213	12.1991	0.2246
-3.19136	23.5646	15.8094	0.2178
-3.09766	30.4005	20.3883	0.2526
-3.00396	23.3852	12.5738	0.1862
-2.91026	21.4883	12.3445	0.1286
-2.81656	22.153	15.0238	0.133
-2.72286	29.7133	22.2317	0.2698
-2.62916	33.858	24.5964	0.384
-2.53546	25.4846	18.3196	0.4192
-2.44176	15.4046	11.044	0.5424
-2.34806	10.3378	6.9223	0.7558
-2.25446	9.2984	6.2031	0.7942
-2.16076	6.2205	4.1081	0.5582
-2.06706	5.7287	3.5122	0.7292
-1.97336	6.8368	3.9915	1.0324
-1.87966	6.873	3.8265	1.1892
-1.78596	5.084	3.0365	0.7548
-1.69226	4.1981	2.5655	0.5486
-1.59856	1.5185	0.9097	0.1438
-1.50486	3.9677	2.5096	0.3246
-1.41116	2.7854	1.8348	0.2634
-1.31756	0.7407	0.5116	0.0772
-1.22386	1.0358	0.746	0.096
-1.13016	0.8264	0.6046	0.0736
-1.03646	1.525	1.2196	0.1166
-0.94276	4.8575	3.7468	0.4174
-0.84906	9.169	6.7837	0.895
-0.75536	7.1626	5.2067	0.7484
-0.66166	5.7486	4.1938	0.645
-0.56796	5.5724	3.9985	0.6746
-0.47426	4.8944	3.421	0.6132
-0.38066	2.5681	1.8277	0.3384
-0.28696	1.6932	1.2187	0.228
-0.19326	0.9093	0.6428	0.122
-0.09956	0.0925	0.0618	0.0124
-0.00586	0.0002	0	0
0.08784	0	0	0
0.18154	0	0	0
0.27524	0	0	0
0.36894	0	0	0
0.46264	0	0	0
0.55624	0	0	0
0.64994	0	0	0
0.74364	0	0	0
0.83734	0	0	0
0.93104	0	0	0
1.02474	0	0	0
1.11844	0	0	0
1.21214	0	0	0
1.30584	0	0	0
1.39954	0	0	0
1.49314	0	0	0
1.58684	0	0	0
1.68054	0.0012	0.0012	0.0002
1.77424	0.031	0.02	0.0036
1.86794	0.0592	0.038	0.0076
1.96164	0.1983	0.1262	0.0264
2.05534	0.3371	0.207	0.049
2.14904	0.2385	0.1445	0.0358
2.24274	0.2547	0.1506	0.0404
2.33644	0.2092	0.11	0.0316
2.43004	0.596	0.3114	0.0968
2.52374	0.769	0.4204	0.1392
2.61744	0.9271	0.4388	0.1408
2.71114	0.2182	0.0937	0.03
2.80484	0.5458	0.2643	0.0964
2.89854	1.2213	0.5379	0.2018
2.99224	1.6028	0.5921	0.217
3.08594	2.3099	0.9471	0.3668
3.17964	3.195	1.3261	0.519
3.27334	3.9958	1.4745	0.5644
3.36694	1.7815	0.5778	0.192
3.46064	3.0028	1.0218	0.469
3.55434	3.1121	1.0942	0.4478
3.64804	2.2018	0.7994	0.4604
3.74174	1.9083	0.5849	0.2732
3.83544	2.2912	0.6875	0.3126
3.92914	4.2319	1.4354	0.7168
4.02284	5.3848	1.7062	0.8904
4.11654	1.8908	0.5498	0.3768
4.21024	0.9355	0.242	0.1846
4.30384	2.0934	0.5601	0.3598
4.39754	4.8651	1.2826	0.7384
4.49124	2.9943	0.8392	0.5588
4.58494	1.385	0.3308	0.303
4.67864	1.5313	0.415	0.3074
4.77234	1.4368	0.3977	0.272
4.86604	1.3341	0.3669	0.2306
4.95974	1.4759	0.4163	0.3208
5.05344	1.5089	0.4058	0.3194
5.14714	0.7762	0.2181	0.2058
5.24074	2.79	0.8111	0.5384
5.33444	2.3698	0.6906	0.3806
5.42814	2.1652	0.621	0.2178
5.52184	0.7798	0.2235	0.1066
5.61554	1.1159	0.3436	0.1302
5.70924	0.5578	0.1787	0.0606
5.80294	0.446	0.1502	0.0702
5.89664	1.2315	0.359	0.1204
5.99034	3.3734	0.9923	0.3142
6.08394	0.9191	0.271	0.0774
6.17764	0.337	0.1092	0.0338
6.27134	0.7569	0.2515	0.0884
6.36504	0.6858	0.225	0.085
6.45874	1.6542	0.5367	0.1934
6.55244	2.6889	0.8771	0.3328
6.64614	1.2104	0.4133	0.2096
6.73984	1.1547	0.3463	0.0956
6.83354	1.8109	0.5856	0.1996
6.92724	1.7241	0.5755	0.2134
7.02084	1.5958	0.4963	0.1342
7.11454	2.7644	0.856	0.2314
7.20824	1.3505	0.4201	0.1198
7.30194	1.1057	0.3306	0.0738
7.39564	0.6655	0.2143	0.043
7.48934	0.8458	0.2602	0.0676
7.58304	3.3295	1.0115	0.2424
7.67674	1.7819	0.5671	0.1136
7.77044	2.0644	0.6152	0.1226
7.86414	2.2891	0.7486	0.1478
7.95774	0.5323	0.1752	0.0332
8.05144	0.8238	0.2427	0.0374
8.14514	1.6716	0.4828	0.1086
8.23884	1.0511	0.3203	0.1122
8.33254	0.86	0.2773	0.0648
8.42624	1.998	0.6171	0.1108
8.51994	1.0414	0.3659	0.0298
8.61364	1.7694	0.5769	0.0572
8.70734	1.7575	0.5453	0.1042
8.80104	0.8435	0.2611	0.047
8.89464	2.6471	0.8234	0.1222
8.98834	1.674	0.5045	0.0834
9.08204	2.2335	0.6947	0.171
9.17574	2.3113	0.7439	0.1842
9.26944	1.3967	0.4676	0.0788
9.36314	1.4719	0.5004	0.1934
9.45684	2.2163	0.6712	0.1796
9.55054	0.9702	0.293	0.0974
9.64424	1.7323	0.5037	0.1656
9.73794	1.2781	0.3714	0.1133
9.83154	1.1325	0.3408	0.0824
9.92524	2.0932	0.6754	0.1994
10.0189	2.3591	0.7497	0.2372
10.1126	4.2188	1.3314	0.3236
10.2063	1.4193	0.404	0.0648
10.3	1.3026	0.3807	0.072
10.3937	1.0845	0.4044	0.081
10.4874	2.6259	0.8153	0.1304
10.5811	1.2263	0.3193	0.0896
10.6748	1.069	0.2208	0.1126
10.7684	1.3874	0.4466	0.0682
10.8621	0.7764	0.229	0.0262
10.9558	1.0634	0.2368	0.1378
11.0495	1.4639	0.4383	0.0432
11.1432	1.2112	0.3719	0.0244
11.2369	1.9206	0.6811	0.1516
11.3306	1.1218	0.3978	0.106
11.4243	0.5876	0.1852	0.0484
11.518	1.0976	0.3476	0.1334
11.6117	1.1802	0.4101	0.0944
11.7053	0.8645	0.1929	0.093
11.799	0.3729	0.0663	0.049
11.8927	0.0308	0.0125	0.004
11.9864	0.4013	0.1695	0.0512
12.0801	0.0696	0.0291	0.009
12.1738	0	0	0
12.2675	0	0	0
12.3612	0	0	0
12.4549	0	0	0
12.5486	0	0	0
12.6422	0	0	0
12.7359	0	0	0
12.8296	0	0	0
12.9233	0	0	0
13.017	0	0	0
13.1107	0	0	0
13.2044	0	0	0
13.2981	0	0	0
13.3918	0	0	0
13.4855	0	0	0
13.5791	0	0	0
13.6728	0	0	0
13.7665	0	0	0
13.8602	0	0	0
13.9539	0	0	0
14.0476	0	0	0
14.1413	0	0	0
14.235	0	0	0
14.3287	0	0	0
14.4224	0	0	0
14.516	0	0	0
14.6097	0	0	0
14.7034	0	0	0
14.7971	0	0	0
14.8908	0	0	0
14.9845	0	0	0
15.0782	0	0	0
15.1719	0	0	0
15.2656	0	0	0
15.3593	0	0	0
15.4529	0	0	0
15.5466	0	0	0
15.6403	0	0	0
15.734	0	0	0
15.8277	0	0	0
15.9214	0	0	0
16.0151	0	0	0
16.1088	0	0	0
16.2025	0	0	0

## Sheet: Fig. 1b(left)
Position (Å)	Minimum	Average	Maximum
0	-63.4377	-9.03918	3.74753
0.09005	-62.3349	-8.93446	3.73442
0.18009	-59.5402	-8.48649	3.71204
0.27014	-54.9078	-7.75085	3.70683
0.36018	-49.3316	-6.82489	3.70608
0.45022	-42.4646	-5.77408	3.7256
0.54027	-35.1344	-4.80996	3.71441
0.63031	-28.3577	-4.12166	3.74591
0.72036	-39.0182	-3.81069	3.74662
0.81041	-48.0691	-3.86913	3.76547
0.90045	-52.2139	-4.21808	3.79647
0.9905	-52.3063	-4.61872	3.80183
1.08054	-52.2197	-4.92146	3.77973
1.17059	-52.1577	-5.09845	3.81059
1.26063	-52.1565	-5.16104	3.79349
1.35068	-52.1517	-5.16316	3.78607
1.44072	-52.122	-5.16037	3.75419
1.53077	-52.1333	-5.18249	3.74507
1.62081	-52.1206	-5.21758	3.71161
1.71086	-52.156	-5.21496	3.69586
1.8009	-52.182	-5.11973	3.63304
1.89095	-52.2324	-4.89466	3.58962
1.98099	-52.4157	-4.55795	3.55966
2.07104	-50.4343	-4.18435	3.4764
2.16108	-43.3512	-4.01839	3.39619
2.25113	-31.9526	-4.20054	3.3604
2.34117	-33.0377	-4.76698	3.23945
2.43122	-39.9922	-5.65911	3.15975
2.52126	-47.416	-6.72861	3.00837
2.61131	-53.358	-7.74311	2.83749
2.70135	-58.4974	-8.59218	2.56842
2.7914	-61.9845	-9.2039	2.24503
2.88144	-63.779	-9.50392	1.75058
2.97149	-63.5522	-9.45841	1.61283
3.06153	-61.4313	-9.07285	2.09935
3.15158	-57.5502	-8.38553	2.42752
3.24162	-52.2341	-7.48026	2.71844
3.33167	-46.011	-6.42118	2.90943
3.42171	-38.4781	-5.35029	3.07928
3.51176	-31.6491	-4.49574	3.18661
3.6018	-33.9763	-3.98827	3.32244
3.69185	-44.7533	-3.86686	3.38984
3.78189	-50.9534	-4.08182	3.48162
3.87194	-52.1442	-4.45941	3.56578
3.96198	-52.0246	-4.77091	3.59588
4.05203	-52.0234	-4.96724	3.66383
4.14207	-51.9777	-5.03081	3.71759
4.23212	-51.9379	-5.0099	3.74142
4.32216	-51.9003	-4.95279	3.76486
4.41221	-51.8653	-4.90842	3.78152
4.50225	-51.8757	-4.87276	3.79824
4.5923	-51.848	-4.81256	3.80978
4.68234	-51.8418	-4.66111	3.80175
4.77239	-51.7353	-4.37273	3.76773
4.86243	-51.7914	-3.93178	3.76834
4.95248	-51.2493	-3.39438	3.74108
5.04252	-46.1427	-2.86132	3.68204
5.13257	-36.2696	-2.52609	3.64124
5.22261	-23.8284	-2.65086	3.55157
5.31266	-27.9328	-3.26876	3.47518
5.4027	-34.8806	-4.26961	3.33697
5.49275	-42.0784	-5.40918	3.18778
5.58279	-49.1836	-6.54029	2.92784
5.67284	-54.7684	-7.58966	2.62093
5.76288	-59.5733	-8.44996	2.13951
5.85293	-62.4426	-9.03783	1.73835
5.94297	-63.7396	-9.30199	2.21708
6.03302	-62.8126	-9.22328	2.59302
6.12306	-60.247	-8.8295	2.86605
6.21311	-55.7466	-8.15045	3.063
6.30315	-50.2479	-7.27438	3.23117
6.3932	-43.4528	-6.43567	3.35233
6.48324	-36.0085	-5.80255	3.47782
6.57329	-43.1396	-5.39829	3.55097
6.66333	-50.1525	-5.19348	3.64618
6.75338	-52.0454	-5.14287	3.7621
6.84342	-51.8292	-5.20657	3.80819
6.93347	-51.7498	-5.23954	3.88518
7.02351	-51.7025	-5.15723	3.96765
7.11356	-51.6307	-5.00751	4.01617
7.2036	-51.5964	-4.8284	4.07209
7.29365	-51.5369	-4.66764	4.11434
7.38369	-51.5025	-4.52139	4.17037
7.47374	-51.4324	-4.35633	4.21063
7.56378	-51.3372	-4.10122	4.25189
7.65383	-51.285	-3.69894	4.25185
7.74387	-51.2279	-3.11962	4.29124
7.83392	-50.9649	-2.39773	4.3096
7.92396	-46.6943	-1.62683	4.30194
8.01401	-37.56	-0.95852	4.28677
8.10405	-25.259	-0.55488	4.27456
8.1941	-13.5796	-0.54914	4.22685
8.28414	-18.2571	-1.07324	4.17515
8.37419	-25.9328	-1.98858	4.06736
8.46423	-33.0658	-3.09642	3.91351
8.55428	-40.0562	-4.31876	3.67076
8.64432	-47.4819	-5.56119	3.32676
8.73437	-53.3162	-6.72858	2.87229
8.82441	-58.4611	-7.7103	2.61183
8.91446	-61.7445	-8.43276	3.02315
9.0045	-63.439	-8.83766	3.29108
9.09455	-62.9282	-8.91707	3.50842
9.18459	-60.6608	-8.64701	3.6557
9.27464	-56.4512	-8.13631	3.78134
9.36468	-51.0019	-7.59053	3.88748
9.45473	-44.4444	-7.11602	4.01222
9.54477	-45.6073	-6.73392	4.08295
9.63482	-50.8995	-6.38095	4.19894
9.72486	-51.4262	-6.01247	4.28841
9.81491	-51.1911	-5.63705	4.33982
9.90495	-51.1094	-5.30466	4.44541
9.995	-50.9286	-4.98498	4.52671
10.085	-50.8002	-4.61949	4.59276
10.1751	-50.6292	-4.27199	4.65743
10.2651	-50.4805	-3.94973	4.72302
10.3552	-50.3431	-3.64204	4.7887
10.4452	-50.1709	-3.27767	4.85146
10.5353	-49.9819	-2.78756	4.89514
10.6253	-49.7015	-2.09977	4.91659
10.7154	-49.486	-1.20226	4.97877
10.8054	-48.2091	-0.12664	4.99017
10.8954	-42.1482	1.01952	5.03257
10.9855	-31.5287	2.10366	5.05019
11.0755	-19.1318	2.98132	5.06417
11.1656	-8.39141	3.59013	5.0842
11.2556	-2.62794	3.96405	5.09608
11.3457	-1.27399	4.2546	5.11519
11.4357	0.65682	4.50078	5.12357
11.5258	2.06118	4.68594	5.13947
11.6158	3.07152	4.82595	5.14608
11.7059	3.7361	4.93116	5.17342
11.7959	4.2334	5.00908	5.1838
11.8859	4.54573	5.0674	5.20971
11.976	4.79066	5.10925	5.20766
12.066	4.93205	5.14029	5.2307
12.1561	5.05224	5.16124	5.22102
12.2461	5.10562	5.17645	5.2407
12.3362	5.14513	5.18528	5.22728
12.4262	5.16015	5.19131	5.24261
12.5163	5.14698	5.19311	5.2283
12.6063	5.15864	5.1938	5.23894
12.6963	5.1438	5.19149	5.23093
12.7864	5.1532	5.18905	5.23124
12.8764	5.13716	5.18435	5.22392
12.9665	5.14507	5.18007	5.22091
13.0565	5.12804	5.17397	5.2098
13.1466	5.13493	5.1686	5.20863
13.2366	5.11728	5.16168	5.19269
13.3267	5.12347	5.15566	5.19521
13.4167	5.10533	5.14824	5.17652
13.5068	5.111	5.14182	5.18085
13.5968	5.0926	5.13411	5.16189
13.6868	5.09788	5.12744	5.16602
13.7769	5.07927	5.11955	5.14681
13.8669	5.0842	5.11271	5.15071
13.957	5.06555	5.10471	5.13146
14.047	5.07021	5.09776	5.13524
14.1371	5.05151	5.08967	5.11592
14.2271	5.05589	5.08264	5.11948
14.3172	5.03724	5.0745	5.10025
14.4072	5.0414	5.06741	5.10368
14.4972	5.02278	5.05922	5.08447
14.5873	5.02669	5.05206	5.08768
14.6773	5.00818	5.04385	5.06861
14.7674	5.01187	5.03664	5.07169
14.8574	4.99344	5.02839	5.05269
14.9475	4.99688	5.02113	5.05553
15.0375	4.97858	5.01286	5.03671
15.1276	4.98182	5.00556	5.0394
15.2176	4.96362	4.99726	5.02067
15.3077	4.96662	4.98991	5.02313
15.3977	4.94857	4.98159	5.00459
15.4877	4.95137	4.97421	5.00689
15.5778	4.93344	4.96586	4.98845
15.6678	4.936	4.95844	4.99052
15.7579	4.91821	4.95008	4.97226
15.8479	4.9206	4.94262	4.97419
15.938	4.90293	4.93423	4.95605
16.028	4.90508	4.92674	4.95773
16.1181	4.88757	4.91834	4.93978
16.2081	4.88955	4.91081	4.94132
16.2981	4.87216	4.90239	4.92347
16.3882	4.87391	4.89483	4.92478
16.4782	4.85668	4.8864	4.90713
16.5683	4.85826	4.87881	4.9083
16.6583	4.84116	4.87037	4.89076
16.7484	4.84252	4.86275	4.89169
16.8384	4.82557	4.8543	4.87434
16.9285	4.82678	4.84665	4.87515
17.0185	4.80996	4.83819	4.85791
17.1086	4.81094	4.83051	4.85848
17.1986	4.79429	4.82204	4.84144
17.2886	4.79512	4.81435	4.84188
17.3787	4.7786	4.80587	4.82495
17.4687	4.77921	4.79814	4.82516
17.5588	4.76284	4.78966	4.80841
17.6488	4.76331	4.78191	4.8085
17.7389	4.74708	4.77342	4.79188
17.8289	4.74732	4.76564	4.79173
17.919	4.73125	4.75714	4.77529
18.009	4.73135	4.74934	4.77501
18.099	4.71542	4.74084	4.75869
18.1891	4.71529	4.73301	4.75818
18.2791	4.69951	4.7245	4.74204
18.3692	4.69925	4.71665	4.74141
18.4592	4.68361	4.70813	4.72538
18.5493	4.68311	4.70024	4.7245
18.6393	4.66762	4.69171	4.70866
18.7294	4.66698	4.6838	4.70765
18.8194	4.65165	4.67526	4.69193
18.9095	4.65076	4.66732	4.69067
18.9995	4.63556	4.65876	4.67513
19.0895	4.63453	4.65079	4.67373
19.1796	4.61948	4.64221	4.6583
19.2696	4.61819	4.6342	4.65663
19.3597	4.60329	4.62561	4.64139
19.4497	4.60184	4.61756	4.63957
19.5398	4.5871	4.60895	4.62446
19.6298	4.58536	4.60086	4.62234
19.7199	4.57076	4.59222	4.60741
19.8099	4.56886	4.58409	4.60512
19.8999	4.55441	4.57542	4.59032
19.99	4.55221	4.56724	4.58772
20.08	4.53789	4.55853	4.57311
20.1701	4.53549	4.55031	4.5703
20.2601	4.52133	4.54157	4.55582
20.3502	4.51859	4.53327	4.55263
20.4402	4.50454	4.52449	4.53835
20.5303	4.50152	4.51614	4.53491
20.6203	4.48767	4.5073	4.52086
20.7104	4.48411	4.49886	4.51687
20.8004	4.47045	4.48996	4.50312
20.8904	4.46647	4.48143	4.49863
20.9805	4.45301	4.47244	4.48515
21.0705	4.44836	4.46379	4.4799
21.1606	4.43501	4.45468	4.46672
21.2506	4.42975	4.44588	4.46072
21.3407	4.41646	4.4366	4.44834
21.4307	4.41027	4.42757	4.44062
21.5208	4.3968	4.41804	4.43246
21.6108	4.38965	4.40871	4.42278
21.7008	4.37582	4.39881	4.41694
21.7909	4.3672	4.389	4.40685
21.8809	4.35247	4.37855	4.40187
21.971	4.34211	4.36805	4.39114
22.061	4.32582	4.35673	4.3873
22.1511	4.31282	4.34514	4.37592
22.2411	4.29368	4.3325	4.37363
22.3312	4.27722	4.31927	4.36293
22.4212	4.2534	4.30458	4.36066
22.5113	4.23164	4.28876	4.35082
22.6013	4.19875	4.27088	4.34867
22.6913	4.16964	4.25112	4.33944
22.7814	4.12305	4.22831	4.33768
22.8714	4.07673	4.20239	4.32856
22.9615	4.00907	4.1719	4.32696
23.0515	3.93925	4.13649	4.31766
23.1416	3.83841	4.09414	4.31586
23.2316	3.72855	4.04398	4.30586
23.3217	3.57038	3.98322	4.30322
23.4117	3.39689	3.9102	4.29169
23.5017	3.14325	3.82089	4.28724
23.5918	2.861	3.71245	4.27297
23.6818	2.44471	3.5789	4.26541
23.7719	1.96989	3.41561	4.24697
23.8619	1.26399	3.2133	4.23487
23.952	0.4334	2.96447	4.21078
24.042	-0.81507	2.65446	4.19291
24.1321	-2.33524	2.27141	4.16203
24.2221	-4.63001	1.79129	4.13775
24.3122	-7.29868	1.20617	4.09973
24.4022	-13.2879	0.44722	4.06966
24.4922	-20.885	-0.59492	4.02519
24.5823	-28.5166	-1.85281	3.99214
24.6723	-35.2975	-3.23458	3.94228
24.7624	-42.5905	-4.63302	3.91201
24.8524	-49.4556	-5.98204	3.8641
24.9425	-55.0013	-7.17657	3.82408
25.0325	-59.6171	-8.13169	3.79331
25.1226	-62.3731	-8.76546	3.77447

## Sheet: Fig. 1b(right)
Position (Å)	Minimum	Average	Maximum
0	-55.986	-1.23223	4.40739
0.0938	-56.723	-1.73715	4.3038
0.18759	-57.3811	-2.17844	4.18424
0.28139	-57.8783	-2.61835	4.0812
0.37518	-55.2817	-3.15016	3.96247
0.46898	-44.0535	-3.79056	3.836
0.56277	-39.0128	-4.60349	3.76217
0.65657	-46.5074	-5.62949	3.62166
0.75036	-53.6303	-6.77716	3.53967
0.84416	-59.6698	-7.77675	3.39288
0.93795	-63.7352	-8.50899	3.21067
1.03175	-65.8027	-8.90966	3.05788
1.12555	-65.6856	-8.94187	2.89246
1.21934	-63.464	-8.60609	2.76834
1.31314	-59.1681	-7.95133	2.6156
1.40693	-53.0064	-7.04039	2.43605
1.50073	-45.803	-6.0225	2.18182
1.59452	-38.345	-5.16779	1.90578
1.68832	-45.9709	-4.553	1.70087
1.78211	-55.9904	-4.1416	1.6262
1.87591	-57.7768	-3.89031	1.64318
1.9697	-58.0664	-3.794	1.61813
2.0635	-57.9056	-3.76819	1.5924
2.15729	-57.8511	-3.77634	1.51832
2.25109	-58.0158	-3.85449	1.42586
2.34489	-58.0961	-3.95667	1.2893
2.43868	-58.2041	-4.15101	1.16099
2.53248	-54.659	-4.49771	1.09116
2.62627	-42.7494	-5.00506	1.27472
2.72007	-40.3605	-5.72204	1.54052
2.81386	-47.734	-6.6749	1.67016
2.90766	-54.665	-7.73416	1.83111
3.00145	-60.3732	-8.63159	1.81721
3.09525	-64.095	-9.2643	1.83769
3.18904	-65.8489	-9.56764	1.80393
3.28284	-65.4695	-9.51018	1.82443
3.37663	-63.0458	-9.09538	1.77675
3.47043	-58.5901	-8.37429	1.81083
3.56423	-52.3332	-7.40953	1.71062
3.65802	-45.1561	-6.35657	1.65478
3.75182	-37.7373	-5.48118	1.41351
3.84561	-47.1164	-4.84445	1.2364
3.93941	-56.7807	-4.41109	0.94809
4.0332	-58.2367	-4.13185	0.87103
4.127	-58.3905	-3.99587	0.93234
4.22079	-58.136	-3.89672	0.98318
4.31459	-58.0132	-3.82219	1.00025
4.40838	-58.1725	-3.78842	0.96549
4.50218	-58.2719	-3.77143	0.89394
4.59598	-58.3869	-3.73939	0.82139
4.68977	-54.4808	-3.81313	0.81183
4.78357	-42.2522	-4.14529	1.03589
4.87736	-33.9234	-4.79322	1.27424
4.97116	-41.3604	-5.77179	1.33206
5.06495	-48.7899	-6.93214	1.53887
5.15875	-55.6566	-8.03295	1.52046
5.25254	-61.2911	-8.94346	1.46055
5.34634	-64.8489	-9.58314	1.35788
5.44013	-66.5092	-9.88357	1.28565
5.53393	-65.9839	-9.8342	1.14037
5.62772	-63.4932	-9.44172	0.97271
5.72152	-58.8807	-8.76798	0.82832
5.81532	-52.5343	-7.88691	0.54689
5.90911	-45.2113	-6.94053	0.15209
6.00291	-37.7242	-6.20688	0.24354
6.0967	-43.9703	-5.82049	0.34001
6.1905	-55.4843	-5.76706	0.45236
6.28429	-58.5574	-6.03785	0.50951
6.37809	-58.5973	-6.70048	0.49818
6.47188	-58.399	-7.58046	0.50172
6.56568	-58.0885	-8.54166	0.46974
6.65947	-57.8605	-9.49022	0.41613
6.75327	-57.6544	-10.3001	0.52736
6.84707	-56.875	-10.8253	0.84305
6.94086	-61.5132	-10.9552	1.18075
7.03466	-64.2018	-10.6955	1.55793
7.12845	-65.0204	-10.1426	1.85715
7.22225	-63.4484	-9.42613	2.09687
7.31604	-60.0434	-8.56749	2.2287
7.40984	-54.6234	-7.4819	2.39046
7.50363	-48.0949	-6.20877	2.46071
7.59743	-40.5724	-4.86472	2.51194
7.69122	-33.4664	-3.51572	2.56018
7.78502	-25.8227	-2.2492	2.56896
7.87882	-17.954	-1.15807	2.5757
7.97261	-10.6062	-0.34072	2.56997
8.06641	-6.8335	0.24272	2.56099
8.1602	-4.52269	0.7106	2.5444
8.254	-2.65588	1.07854	2.54264
8.34779	-1.41363	1.37034	2.53328
8.44159	-0.42761	1.60168	2.53176
8.53538	0.23852	1.78695	2.53206
8.62918	0.79327	1.9361	2.53081
8.72297	1.16459	2.05697	2.53847
8.81677	1.48863	2.15616	2.539
8.91056	1.7095	2.23768	2.55168
9.00436	1.90346	2.30618	2.55843
9.09816	2.04325	2.36346	2.57062
9.19195	2.16191	2.41303	2.58202
9.28575	2.25712	2.45532	2.59384
9.37954	2.3324	2.49319	2.60795
9.47334	2.39438	2.52621	2.62038
9.56713	2.45223	2.55682	2.63601
9.66093	2.49392	2.58406	2.64934
9.75472	2.54096	2.61015	2.66574
9.84852	2.57058	2.63381	2.68018
9.94231	2.61056	2.6571	2.697
10.0361	2.63304	2.6785	2.71289
10.1299	2.66666	2.70005	2.72973
10.2237	2.68645	2.72006	2.74691
10.3175	2.71516	2.74053	2.76361
10.4113	2.73413	2.75967	2.78124
10.5051	2.75949	2.77947	2.79797
10.5989	2.77809	2.79808	2.816
10.6927	2.80125	2.81749	2.83284
10.7865	2.81973	2.83576	2.85106
10.8803	2.84125	2.85491	2.86805
10.9741	2.85978	2.87299	2.88648
11.0679	2.8802	2.89199	2.90396
11.1617	2.89886	2.90994	2.92212
11.2554	2.91838	2.92885	2.94026
11.3492	2.93723	2.94673	2.95802
11.443	2.95615	2.9656	2.97659
11.5368	2.97472	2.98343	2.9941
11.6306	2.99328	3.00227	3.01301
11.7244	3.01108	3.02008	3.03054
11.8182	3.02965	3.03891	3.04946
11.912	3.04733	3.05669	3.06697
12.0058	3.06604	3.07551	3.08599
12.0996	3.08377	3.09329	3.10354
12.1934	3.10244	3.11211	3.12252
12.2872	3.12008	3.12988	3.14011
12.381	3.13887	3.14869	3.15911
12.4748	3.15657	3.16646	3.17675
12.5686	3.1753	3.18528	3.19569
12.6624	3.19292	3.20304	3.21335
12.7562	3.21175	3.22184	3.23231
12.85	3.22944	3.23961	3.25
12.9438	3.2482	3.25842	3.26891
13.0376	3.26581	3.27616	3.2866
13.1314	3.28465	3.29497	3.30554
13.2252	3.30233	3.31272	3.32325
13.3189	3.32109	3.33152	3.34214
13.4127	3.33869	3.34926	3.35983
13.5065	3.35753	3.36805	3.37876
13.6003	3.3752	3.38579	3.39647
13.6941	3.39396	3.40458	3.41535
13.7879	3.41155	3.4223	3.43303
13.8817	3.43039	3.44108	3.45195
13.9755	3.44805	3.4588	3.46965
14.0693	3.46679	3.47759	3.48851
14.1631	3.48438	3.49529	3.5062
14.2569	3.5032	3.51406	3.52509
14.3507	3.52085	3.53177	3.54279
14.4445	3.53959	3.55054	3.56164
14.5383	3.55717	3.56823	3.57932
14.6321	3.57598	3.58699	3.59821
14.7259	3.59364	3.60469	3.61591
14.8197	3.61236	3.62345	3.63475
14.9135	3.62994	3.64113	3.65243
15.0073	3.64875	3.65989	3.67132
15.1011	3.66641	3.67758	3.68901
15.1949	3.68513	3.69634	3.70786
15.2887	3.70272	3.71401	3.72554
15.3824	3.72153	3.73277	3.74444
15.4762	3.73921	3.75045	3.76215
15.57	3.75794	3.76921	3.78101
15.6638	3.77554	3.78688	3.7987
15.7576	3.79437	3.80565	3.81763
15.8514	3.81208	3.82333	3.83536
15.9452	3.83082	3.8421	3.85426
16.039	3.84847	3.85977	3.87197
16.1328	3.86732	3.87854	3.89095
16.2266	3.8851	3.89623	3.90871
16.3204	3.90386	3.91501	3.92768
16.4142	3.92159	3.93269	3.94543
16.508	3.94047	3.95148	3.9645
16.6018	3.95836	3.96917	3.98231
16.6956	3.97716	3.98797	4.00139
16.7894	3.99502	4.00566	4.0192
16.8832	4.01397	4.02446	4.03843
16.977	4.03203	4.04216	4.05631
17.0708	4.05061	4.06098	4.07559
17.1646	4.06875	4.07868	4.0935
17.2584	4.0867	4.0975	4.11298
17.3522	4.10495	4.11521	4.13099
17.4459	4.1227	4.13405	4.15061
17.5397	4.14106	4.15175	4.16866
17.6335	4.15856	4.17059	4.18859
17.7273	4.17703	4.18831	4.20679
17.8211	4.19416	4.20716	4.22699
17.9149	4.21242	4.22487	4.24529
18.0087	4.22939	4.24373	4.26599
18.1025	4.24749	4.26144	4.28452
18.1963	4.26428	4.28031	4.30573
18.2901	4.28212	4.29802	4.32445
18.3839	4.29872	4.31689	4.3465
18.4777	4.3162	4.3346	4.36558
18.5715	4.33201	4.35348	4.38857
18.6653	4.34815	4.37117	4.40802
18.7591	4.36235	4.39005	4.43244
18.8529	4.3776	4.40773	4.45249
18.9467	4.39115	4.42662	4.47862
19.0405	4.4052	4.44427	4.49934
19.1343	4.41721	4.46314	4.52795
19.2281	4.42985	4.48077	4.54968
19.3219	4.44065	4.49962	4.58138
19.4157	4.45132	4.5172	4.6043
19.5094	4.4598	4.53599	4.64033
19.6032	4.46806	4.55348	4.66495
19.697	4.47439	4.57219	4.70653
19.7908	4.4795	4.58952	4.73457
19.8846	4.48228	4.60805	4.78366
19.9784	4.48346	4.6251	4.81775
20.0722	4.48253	4.64331	4.87348
20.166	4.47878	4.65986	4.91456
20.2598	4.47211	4.67744	4.97986
20.3536	4.46242	4.69309	5.02989
20.4474	4.44955	4.70951	5.10673
20.5412	4.43251	4.72348	5.16415
20.635	4.41089	4.73768	5.25453
20.7288	4.38484	4.74855	5.31747
20.8226	4.35345	4.75861	5.41744
20.9164	4.31654	4.76363	5.47241
21.0102	4.27205	4.76577	5.56842
21.104	4.22213	4.75964	5.57881
21.1978	4.1628	4.74656	5.62508
21.2916	4.09778	4.71891	5.56201
21.3854	4.01858	4.67625	5.48461
21.4792	3.93028	4.60634	5.42634
21.5729	3.82296	4.50519	5.35649
21.6667	2.06438	4.34996	5.27123
21.7605	0.66374	4.14337	5.21028
21.8543	-6.77387	3.84672	5.11065
21.9481	-23.26	3.30732	5.0264
22.0419	-39.974	2.51062	4.92968
22.1357	-51.0922	1.5941	4.83058
22.2295	-53.9885	0.71002	4.73773
22.3233	-54.9309	-0.04808	4.62645
22.4171	-55.4548	-0.68335	4.52079

## Sheet: Fig. 3a
Wavelength (nm)	Pure Cu foil	CSCO on Cu foil
2500	0.59436	1.53432
2499	0.58834	1.56068
2498	0.59101	1.49931
2497	0.59023	1.52282
2496	0.592	1.48186
2495	0.59159	1.5336
2494	0.59441	1.52496
2493	0.59484	1.49075
2492	0.59163	1.57212
2491	0.58974	1.51308
2490	0.59169	1.53009
2489	0.59087	1.507
2488	0.58917	1.49435
2487	0.59361	1.54593
2486	0.58886	1.56014
2485	0.58943	1.51949
2484	0.59334	1.51632
2483	0.59008	1.55631
2482	0.58959	1.52427
2481	0.58765	1.51431
2480	0.58944	1.53943
2479	0.58922	1.5612
2478	0.58489	1.5279
2477	0.58969	1.54114
2476	0.58682	1.53666
2475	0.58756	1.56955
2474	0.5875	1.53207
2473	0.58472	1.54674
2472	0.5901	1.57443
2471	0.58781	1.55594
2470	0.58499	1.51546
2469	0.58573	1.54374
2468	0.58493	1.54648
2467	0.58577	1.54309
2466	0.58467	1.53002
2465	0.5848	1.5289
2464	0.58487	1.53444
2463	0.58344	1.5435
2462	0.58754	1.52104
2461	0.58349	1.54412
2460	0.58436	1.52014
2459	0.57901	1.55128
2458	0.58334	1.54318
2457	0.58433	1.5435
2456	0.58152	1.52146
2455	0.58401	1.52573
2454	0.58165	1.55437
2453	0.58115	1.53582
2452	0.5828	1.55666
2451	0.57955	1.56672
2450	0.58132	1.52478
2449	0.58068	1.5382
2448	0.58174	1.55651
2447	0.58131	1.54395
2446	0.5823	1.54974
2445	0.57927	1.54794
2444	0.58131	1.55868
2443	0.58159	1.57125
2442	0.5802	1.56756
2441	0.578	1.5398
2440	0.58052	1.57944
2439	0.57673	1.55672
2438	0.57908	1.56969
2437	0.57817	1.57329
2436	0.57636	1.54643
2435	0.57851	1.54115
2434	0.57837	1.5895
2433	0.57795	1.54175
2432	0.57908	1.57458
2431	0.57764	1.55376
2430	0.57748	1.56073
2429	0.57826	1.54198
2428	0.57749	1.55126
2427	0.5766	1.56275
2426	0.57922	1.54625
2425	0.57629	1.55401
2424	0.57555	1.56946
2423	0.57582	1.54576
2422	0.57877	1.5821
2421	0.57762	1.55387
2420	0.57483	1.54375
2419	0.57579	1.56532
2418	0.57404	1.54073
2417	0.5738	1.58074
2416	0.57435	1.55501
2415	0.57518	1.54576
2414	0.57381	1.56728
2413	0.57266	1.56083
2412	0.57408	1.56734
2411	0.5739	1.561
2410	0.57155	1.57349
2409	0.5749	1.54714
2408	0.57495	1.56492
2407	0.57187	1.57499
2406	0.5748	1.56919
2405	0.57352	1.58115
2404	0.57332	1.5595
2403	0.57348	1.56077
2402	0.57154	1.56176
2401	0.57471	1.56624
2400	0.57371	1.5529
2399	0.57374	1.57276
2398	0.57287	1.58238
2397	0.57165	1.56685
2396	0.57251	1.55813
2395	0.57082	1.56395
2394	0.57214	1.58542
2393	0.57301	1.58002
2392	0.57247	1.58313
2391	0.57162	1.5825
2390	0.57254	1.57732
2389	0.57196	1.57955
2388	0.5714	1.58314
2387	0.5696	1.5801
2386	0.57166	1.5798
2385	0.5712	1.60697
2384	0.57166	1.57362
2383	0.57087	1.57873
2382	0.57138	1.58141
2381	0.56994	1.58669
2380	0.57072	1.58264
2379	0.57034	1.57038
2378	0.57104	1.58139
2377	0.57129	1.58107
2376	0.57002	1.59101
2375	0.56919	1.59376
2374	0.56939	1.57632
2373	0.57135	1.58509
2372	0.57101	1.57709
2371	0.5704	1.57746
2370	0.5705	1.6103
2369	0.56957	1.58379
2368	0.57054	1.59875
2367	0.56896	1.58584
2366	0.57035	1.60109
2365	0.56914	1.58488
2364	0.56944	1.57899
2363	0.57037	1.58966
2362	0.56899	1.59714
2361	0.57024	1.5877
2360	0.569	1.5863
2359	0.56956	1.58798
2358	0.56837	1.60341
2357	0.57113	1.5931
2356	0.56802	1.58122
2355	0.56909	1.5927
2354	0.56942	1.58603
2353	0.56827	1.60084
2352	0.56877	1.59617
2351	0.56768	1.59669
2350	0.56779	1.59912
2349	0.56846	1.60388
2348	0.56723	1.6013
2347	0.56862	1.60884
2346	0.56774	1.58207
2345	0.56904	1.60314
2344	0.56982	1.5923
2343	0.56776	1.59938
2342	0.56761	1.5842
2341	0.5688	1.60161
2340	0.56845	1.61076
2339	0.56846	1.59464
2338	0.56754	1.6084
2337	0.56784	1.61854
2336	0.56809	1.58716
2335	0.5683	1.60103
2334	0.56725	1.60216
2333	0.56734	1.60654
2332	0.56925	1.59594
2331	0.56775	1.605
2330	0.5688	1.61076
2329	0.56804	1.60686
2328	0.56808	1.60074
2327	0.56827	1.60288
2326	0.56765	1.61293
2325	0.56824	1.59916
2324	0.56731	1.60466
2323	0.56957	1.62256
2322	0.56862	1.59133
2321	0.56837	1.6284
2320	0.56959	1.62233
2319	0.56799	1.60496
2318	0.56926	1.60138
2317	0.57025	1.59275
2316	0.56825	1.61116
2315	0.56948	1.61221
2314	0.56829	1.63572
2313	0.56859	1.61104
2312	0.56977	1.62431
2311	0.56934	1.6178
2310	0.56953	1.60363
2309	0.57004	1.61752
2308	0.56972	1.60731
2307	0.56925	1.60146
2306	0.56862	1.61258
2305	0.56935	1.60104
2304	0.57005	1.59601
2303	0.56982	1.58736
2302	0.56849	1.63506
2301	0.56862	1.61726
2300	0.56835	1.6301
2299	0.56988	1.61519
2298	0.56756	1.61174
2297	0.56816	1.61812
2296	0.5671	1.59484
2295	0.56511	1.62899
2294	0.56714	1.61913
2293	0.56753	1.63351
2292	0.56618	1.61939
2291	0.56581	1.61679
2290	0.56802	1.59633
2289	0.56589	1.63028
2288	0.56644	1.63718
2287	0.56464	1.61569
2286	0.56338	1.61527
2285	0.56593	1.62352
2284	0.56431	1.63982
2283	0.56169	1.62996
2282	0.56337	1.63467
2281	0.56621	1.63509
2280	0.5625	1.61581
2279	0.56272	1.62815
2278	0.56233	1.62645
2277	0.56255	1.67093
2276	0.56316	1.66034
2275	0.56174	1.60865
2274	0.56217	1.62442
2273	0.56063	1.62112
2272	0.56168	1.6442
2271	0.56082	1.65005
2270	0.56053	1.62672
2269	0.56079	1.60258
2268	0.55923	1.6101
2267	0.56049	1.59738
2266	0.5603	1.62515
2265	0.5574	1.65801
2264	0.56045	1.62669
2263	0.55949	1.63497
2262	0.55881	1.64254
2261	0.55814	1.61643
2260	0.55748	1.61369
2259	0.55516	1.6409
2258	0.55993	1.61854
2257	0.55723	1.65168
2256	0.55856	1.64598
2255	0.5582	1.65796
2254	0.55728	1.64879
2253	0.55947	1.64126
2252	0.55649	1.65858
2251	0.55672	1.65771
2250	0.55577	1.64513
2249	0.55491	1.64911
2248	0.55609	1.65924
2247	0.55579	1.64889
2246	0.55571	1.65342
2245	0.55499	1.64604
2244	0.55627	1.65773
2243	0.55542	1.65012
2242	0.55576	1.6554
2241	0.55531	1.66153
2240	0.55679	1.64544
2239	0.55531	1.63178
2238	0.55681	1.65612
2237	0.55475	1.63962
2236	0.55523	1.65477
2235	0.55523	1.66219
2234	0.55375	1.6791
2233	0.55432	1.66347
2232	0.55583	1.64258
2231	0.5564	1.67901
2230	0.55487	1.65286
2229	0.55432	1.67178
2228	0.55489	1.66633
2227	0.5555	1.64624
2226	0.55355	1.63977
2225	0.55463	1.68081
2224	0.55457	1.67816
2223	0.55416	1.63289
2222	0.55502	1.65805
2221	0.55367	1.66318
2220	0.55406	1.67071
2219	0.55473	1.66697
2218	0.55323	1.66371
2217	0.55413	1.65135
2216	0.55362	1.66974
2215	0.5545	1.65314
2214	0.55375	1.66136
2213	0.55348	1.67064
2212	0.5547	1.66739
2211	0.55285	1.65747
2210	0.55407	1.65489
2209	0.55417	1.65826
2208	0.55368	1.65812
2207	0.5524	1.66368
2206	0.55437	1.64973
2205	0.55392	1.67043
2204	0.55343	1.68413
2203	0.55329	1.65674
2202	0.55393	1.651
2201	0.55395	1.65986
2200	0.55195	1.65339
2199	0.55327	1.64713
2198	0.55369	1.66948
2197	0.55214	1.65859
2196	0.55427	1.66768
2195	0.55413	1.62776
2194	0.55385	1.66233
2193	0.5539	1.66178
2192	0.55341	1.66242
2191	0.55337	1.67279
2190	0.55241	1.65766
2189	0.55319	1.65127
2188	0.55121	1.67516
2187	0.55212	1.6526
2186	0.54995	1.64007
2185	0.55084	1.6372
2184	0.55151	1.65932
2183	0.55036	1.65087
2182	0.55215	1.66396
2181	0.55024	1.62732
2180	0.5504	1.66109
2179	0.54893	1.64444
2178	0.54938	1.65238
2177	0.54868	1.67876
2176	0.54715	1.65609
2175	0.54847	1.67045
2174	0.55126	1.65713
2173	0.54805	1.65371
2172	0.54743	1.66882
2171	0.54731	1.68016
2170	0.55052	1.64377
2169	0.54713	1.63063
2168	0.54779	1.65764
2167	0.54935	1.66549
2166	0.54656	1.65921
2165	0.54872	1.6754
2164	0.5492	1.6671
2163	0.54637	1.65125
2162	0.54954	1.68812
2161	0.54906	1.63673
2160	0.54746	1.65781
2159	0.5486	1.67225
2158	0.54568	1.6568
2157	0.54748	1.64737
2156	0.54771	1.66693
2155	0.54848	1.66489
2154	0.54703	1.69986
2153	0.54711	1.68856
2152	0.54609	1.65336
2151	0.54542	1.68479
2150	0.54542	1.65005
2149	0.54607	1.7056
2148	0.54589	1.64515
2147	0.54361	1.67584
2146	0.54832	1.66406
2145	0.54619	1.67642
2144	0.54629	1.67969
2143	0.54574	1.68867
2142	0.54488	1.63898
2141	0.54368	1.65738
2140	0.54624	1.6846
2139	0.5431	1.65165
2138	0.54473	1.65881
2137	0.54502	1.64961
2136	0.54772	1.71045
2135	0.54557	1.67086
2134	0.54406	1.68326
2133	0.54413	1.68369
2132	0.54629	1.679
2131	0.54479	1.69991
2130	0.54474	1.67691
2129	0.54498	1.69695
2128	0.54494	1.66304
2127	0.5453	1.65765
2126	0.54447	1.69136
2125	0.54614	1.66859
2124	0.54571	1.70125
2123	0.54454	1.7226
2122	0.54476	1.68742
2121	0.54366	1.68956
2120	0.54459	1.65318
2119	0.5442	1.68691
2118	0.54538	1.68947
2117	0.54557	1.70047
2116	0.54518	1.70315
2115	0.54543	1.67926
2114	0.54432	1.66778
2113	0.54453	1.71684
2112	0.54618	1.66391
2111	0.54455	1.68145
2110	0.54603	1.71469
2109	0.54599	1.69245
2108	0.54535	1.71819
2107	0.54515	1.68238
2106	0.5452	1.68917
2105	0.54606	1.6835
2104	0.54502	1.67083
2103	0.54668	1.68292
2102	0.54487	1.70326
2101	0.54524	1.66741
2100	0.54535	1.69684
2099	0.54597	1.69291
2098	0.54411	1.69516
2097	0.54552	1.69835
2096	0.54506	1.68739
2095	0.54516	1.66916
2094	0.54561	1.67827
2093	0.54497	1.6936
2092	0.54491	1.70683
2091	0.54438	1.69693
2090	0.54454	1.70221
2089	0.54547	1.67875
2088	0.54462	1.67454
2087	0.54616	1.70448
2086	0.54504	1.69476
2085	0.54484	1.70449
2084	0.5444	1.68729
2083	0.54535	1.69303
2082	0.54581	1.68082
2081	0.54446	1.68777
2080	0.546	1.67468
2079	0.54592	1.70045
2078	0.54545	1.70442
2077	0.5458	1.69785
2076	0.54479	1.69662
2075	0.5439	1.69143
2074	0.54562	1.68501
2073	0.5464	1.68075
2072	0.54466	1.70721
2071	0.54446	1.69151
2070	0.54546	1.71745
2069	0.54345	1.70117
2068	0.54488	1.69071
2067	0.54373	1.70386
2066	0.54499	1.70175
2065	0.54467	1.71273
2064	0.54534	1.69551
2063	0.54411	1.68587
2062	0.5448	1.69296
2061	0.54377	1.6934
2060	0.54438	1.6973
2059	0.5452	1.69619
2058	0.54173	1.70087
2057	0.5444	1.69261
2056	0.54313	1.69835
2055	0.54458	1.69782
2054	0.54351	1.70027
2053	0.54343	1.703
2052	0.5427	1.70783
2051	0.54345	1.71625
2050	0.54324	1.70711
2049	0.54368	1.70261
2048	0.54316	1.69478
2047	0.54342	1.71
2046	0.5432	1.71458
2045	0.54301	1.71124
2044	0.54256	1.71068
2043	0.54301	1.69956
2042	0.54206	1.70303
2041	0.54348	1.71531
2040	0.54238	1.707
2039	0.54228	1.69988
2038	0.54235	1.7106
2037	0.54417	1.71842
2036	0.5429	1.71001
2035	0.54254	1.71522
2034	0.54372	1.70418
2033	0.5428	1.6929
2032	0.5432	1.72006
2031	0.54135	1.69547
2030	0.543	1.71287
2029	0.54279	1.71143
2028	0.54222	1.70789
2027	0.54294	1.7073
2026	0.54265	1.7126
2025	0.54207	1.70105
2024	0.54248	1.69812
2023	0.5426	1.70606
2022	0.54145	1.72112
2021	0.54281	1.71525
2020	0.54292	1.70926
2019	0.54262	1.70328
2018	0.54313	1.71115
2017	0.54254	1.7243
2016	0.54341	1.70959
2015	0.54184	1.71261
2014	0.54324	1.71644
2013	0.54322	1.71962
2012	0.54349	1.72976
2011	0.54389	1.71024
2010	0.54304	1.73091
2009	0.5449	1.7079
2008	0.54386	1.7146
2007	0.54341	1.71498
2006	0.54465	1.70027
2005	0.54438	1.72374
2004	0.54492	1.72325
2003	0.54435	1.69222
2002	0.54512	1.72015
2001	0.54522	1.70561
2000	0.54442	1.71725
1999	0.54104	1.70222
1998	0.53975	1.72508
1997	0.54117	1.7136
1996	0.54093	1.71447
1995	0.54059	1.7141
1994	0.54081	1.72985
1993	0.54077	1.71599
1992	0.54218	1.72112
1991	0.54211	1.72012
1990	0.5409	1.70537
1989	0.54121	1.71719
1988	0.54128	1.71224
1987	0.54108	1.72796
1986	0.54261	1.71998
1985	0.542	1.71755
1984	0.54258	1.72793
1983	0.5424	1.71498
1982	0.5428	1.71954
1981	0.54238	1.7066
1980	0.5426	1.7183
1979	0.54337	1.71162
1978	0.54411	1.72558
1977	0.54362	1.72204
1976	0.54386	1.71717
1975	0.54377	1.71709
1974	0.54409	1.714
1973	0.54379	1.71925
1972	0.54395	1.70905
1971	0.54482	1.72254
1970	0.54461	1.72516
1969	0.54446	1.71553
1968	0.54437	1.7152
1967	0.54436	1.7237
1966	0.54544	1.71208
1965	0.54512	1.72657
1964	0.54533	1.72326
1963	0.54644	1.71863
1962	0.54607	1.7159
1961	0.54515	1.72313
1960	0.54563	1.72662
1959	0.54562	1.71277
1958	0.54632	1.70872
1957	0.54639	1.71835
1956	0.54607	1.72126
1955	0.54619	1.722
1954	0.54711	1.71117
1953	0.54655	1.72488
1952	0.54712	1.72601
1951	0.54761	1.71784
1950	0.54716	1.71557
1949	0.54761	1.72307
1948	0.54712	1.71475
1947	0.54712	1.73246
1946	0.54661	1.71513
1945	0.54686	1.72475
1944	0.54742	1.7125
1943	0.54768	1.71808
1942	0.54719	1.71003
1941	0.54673	1.71024
1940	0.54721	1.71204
1939	0.54784	1.72251
1938	0.54826	1.72586
1937	0.54689	1.71965
1936	0.54749	1.72115
1935	0.54733	1.72219
1934	0.54755	1.72437
1933	0.54731	1.71634
1932	0.5473	1.71248
1931	0.54672	1.72625
1930	0.54656	1.72235
1929	0.54665	1.72036
1928	0.54653	1.7213
1927	0.54602	1.72235
1926	0.54552	1.70941
1925	0.5463	1.7375
1924	0.5457	1.71478
1923	0.54607	1.7208
1922	0.54517	1.71519
1921	0.54442	1.71665
1920	0.54392	1.71302
1919	0.54446	1.72518
1918	0.54309	1.7126
1917	0.5436	1.71793
1916	0.54304	1.72331
1915	0.54287	1.71044
1914	0.54242	1.72139
1913	0.54175	1.7207
1912	0.54173	1.71521
1911	0.53986	1.70838
1910	0.53958	1.7225
1909	0.53936	1.72145
1908	0.53876	1.70888
1907	0.53911	1.7021
1906	0.53787	1.71881
1905	0.53721	1.72286
1904	0.53674	1.70787
1903	0.5365	1.72
1902	0.53481	1.72389
1901	0.53551	1.71185
1900	0.53416	1.72196
1899	0.53336	1.72194
1898	0.53363	1.71173
1897	0.53253	1.71688
1896	0.53208	1.72145
1895	0.53157	1.72275
1894	0.53187	1.71386
1893	0.53076	1.72452
1892	0.53055	1.72758
1891	0.53082	1.72894
1890	0.53033	1.71023
1889	0.53024	1.71089
1888	0.5291	1.71582
1887	0.529	1.72504
1886	0.52849	1.71874
1885	0.52814	1.71171
1884	0.5274	1.72626
1883	0.52733	1.70394
1882	0.52665	1.71482
1881	0.52593	1.71026
1880	0.5254	1.70836
1879	0.52482	1.7137
1878	0.52494	1.70342
1877	0.5244	1.71367
1876	0.5238	1.7025
1875	0.52334	1.71438
1874	0.52327	1.70282
1873	0.5231	1.71899
1872	0.52289	1.71255
1871	0.52231	1.70676
1870	0.52253	1.70882
1869	0.52133	1.70498
1868	0.52116	1.7124
1867	0.5216	1.70775
1866	0.52118	1.70593
1865	0.5216	1.71429
1864	0.52127	1.70228
1863	0.52109	1.71642
1862	0.52048	1.71449
1861	0.52136	1.7062
1860	0.5214	1.70937
1859	0.52141	1.71245
1858	0.52126	1.71059
1857	0.52094	1.70147
1856	0.52134	1.70957
1855	0.52111	1.7112
1854	0.52036	1.71132
1853	0.52146	1.70555
1852	0.52051	1.70523
1851	0.52035	1.70657
1850	0.51991	1.71174
1849	0.52	1.70802
1848	0.52027	1.70788
1847	0.52045	1.70368
1846	0.51978	1.71227
1845	0.52002	1.7071
1844	0.51965	1.70894
1843	0.51911	1.71167
1842	0.519	1.699
1841	0.51885	1.70369
1840	0.51938	1.7038
1839	0.51933	1.70991
1838	0.51911	1.7019
1837	0.51891	1.70356
1836	0.51883	1.69873
1835	0.51921	1.71424
1834	0.51926	1.69886
1833	0.51891	1.70952
1832	0.51857	1.70879
1831	0.51902	1.71392
1830	0.51894	1.70395
1829	0.51913	1.71249
1828	0.51928	1.70302
1827	0.51884	1.70266
1826	0.51918	1.70895
1825	0.51885	1.70217
1824	0.51874	1.69699
1823	0.51867	1.70305
1822	0.51905	1.70825
1821	0.51924	1.70029
1820	0.51943	1.70792
1819	0.51859	1.70456
1818	0.5187	1.70209
1817	0.51877	1.7013
1816	0.51905	1.69456
1815	0.51874	1.69828
1814	0.51882	1.70571
1813	0.51921	1.70376
1812	0.51887	1.69696
1811	0.51863	1.69799
1810	0.51855	1.70106
1809	0.51856	1.70032
1808	0.51924	1.69609
1807	0.5186	1.70069
1806	0.51859	1.70161
1805	0.51855	1.69979
1804	0.51842	1.70011
1803	0.51856	1.70085
1802	0.51854	1.70039
1801	0.51843	1.69963
1800	0.51805	1.69691
1799	0.51853	1.69485
1798	0.51798	1.70034
1797	0.51824	1.69328
1796	0.51823	1.69393
1795	0.51826	1.69591
1794	0.5183	1.69461
1793	0.51825	1.69958
1792	0.51796	1.70012
1791	0.51813	1.68857
1790	0.51828	1.69532
1789	0.51813	1.69446
1788	0.51824	1.6926
1787	0.51834	1.69295
1786	0.51804	1.69756
1785	0.51789	1.69165
1784	0.51793	1.69526
1783	0.51783	1.69554
1782	0.51771	1.69541
1781	0.51771	1.69351
1780	0.5177	1.69159
1779	0.51786	1.69013
1778	0.51785	1.68866
1777	0.51768	1.68685
1776	0.5176	1.69645
1775	0.5179	1.68916
1774	0.51746	1.6894
1773	0.51748	1.69177
1772	0.51734	1.68848
1771	0.51738	1.68329
1770	0.51732	1.68904
1769	0.51754	1.69629
1768	0.51761	1.69315
1767	0.51757	1.69063
1766	0.51746	1.68751
1765	0.51729	1.68931
1764	0.51745	1.69128
1763	0.51722	1.6868
1762	0.51718	1.68792
1761	0.51724	1.68752
1760	0.51714	1.68324
1759	0.51709	1.68811
1758	0.51703	1.68754
1757	0.51692	1.68542
1756	0.51706	1.6842
1755	0.51687	1.68615
1754	0.51667	1.6868
1753	0.51664	1.68705
1752	0.51654	1.68413
1751	0.5165	1.68063
1750	0.51633	1.68537
1749	0.51647	1.68095
1748	0.51643	1.68295
1747	0.51623	1.68263
1746	0.51659	1.68008
1745	0.5161	1.682
1744	0.51618	1.67901
1743	0.51606	1.68097
1742	0.51625	1.68169
1741	0.5159	1.67828
1740	0.51605	1.68267
1739	0.51574	1.67899
1738	0.5156	1.67962
1737	0.51585	1.68156
1736	0.51559	1.68248
1735	0.51564	1.68272
1734	0.51549	1.67979
1733	0.51547	1.67973
1732	0.51553	1.67829
1731	0.51536	1.67737
1730	0.51516	1.67676
1729	0.51512	1.6782
1728	0.51518	1.67499
1727	0.51511	1.67531
1726	0.51502	1.67838
1725	0.51492	1.68025
1724	0.51524	1.67654
1723	0.5149	1.67521
1722	0.51471	1.67039
1721	0.51484	1.67674
1720	0.51445	1.67557
1719	0.51461	1.67598
1718	0.51466	1.67612
1717	0.51461	1.67227
1716	0.51437	1.67194
1715	0.51461	1.67114
1714	0.51445	1.67438
1713	0.51438	1.67123
1712	0.51408	1.67311
1711	0.51397	1.67196
1710	0.51372	1.67219
1709	0.51396	1.66812
1708	0.514	1.67281
1707	0.51347	1.6688
1706	0.51382	1.67367
1705	0.51365	1.67263
1704	0.51332	1.66889
1703	0.51321	1.67169
1702	0.51304	1.67179
1701	0.51285	1.66816
1700	0.51255	1.66887
1699	0.51285	1.6701
1698	0.51244	1.66855
1697	0.51258	1.66769
1696	0.5125	1.67049
1695	0.51204	1.66419
1694	0.512	1.66945
1693	0.51185	1.66547
1692	0.51183	1.66728
1691	0.51182	1.66772
1690	0.51192	1.66446
1689	0.5118	1.66708
1688	0.51185	1.66371
1687	0.51147	1.66252
1686	0.51158	1.6647
1685	0.51129	1.66415
1684	0.51138	1.66199
1683	0.51121	1.6657
1682	0.51144	1.6632
1681	0.51127	1.6657
1680	0.51096	1.66305
1679	0.51069	1.66342
1678	0.5111	1.66198
1677	0.5106	1.66375
1676	0.51066	1.66094
1675	0.51045	1.66387
1674	0.51017	1.65957
1673	0.51026	1.65897
1672	0.5103	1.66086
1671	0.51037	1.65963
1670	0.51039	1.65871
1669	0.51049	1.65947
1668	0.51046	1.65971
1667	0.51055	1.65769
1666	0.51061	1.65733
1665	0.51032	1.65576
1664	0.51076	1.65811
1663	0.51072	1.65455
1662	0.51079	1.65928
1661	0.51081	1.65581
1660	0.51094	1.65538
1659	0.511	1.6561
1658	0.51105	1.65324
1657	0.51091	1.65598
1656	0.51092	1.65198
1655	0.51105	1.65271
1654	0.51096	1.65177
1653	0.51101	1.65676
1652	0.51108	1.65234
1651	0.51125	1.65295
1650	0.51139	1.65287
1649	0.5112	1.64946
1648	0.51152	1.65268
1647	0.51127	1.65276
1646	0.51146	1.65041
1645	0.51136	1.6479
1644	0.5115	1.65212
1643	0.5117	1.65011
1642	0.51169	1.65162
1641	0.51171	1.65122
1640	0.51169	1.64458
1639	0.5117	1.64851
1638	0.51183	1.64655
1637	0.51202	1.64564
1636	0.51193	1.6499
1635	0.51221	1.64886
1634	0.51219	1.64814
1633	0.51214	1.64623
1632	0.51232	1.64763
1631	0.51213	1.64525
1630	0.51234	1.64422
1629	0.51242	1.64549
1628	0.51248	1.64739
1627	0.51264	1.64686
1626	0.51242	1.64939
1625	0.51269	1.64322
1624	0.51249	1.64857
1623	0.51259	1.64632
1622	0.51272	1.64705
1621	0.5129	1.64633
1620	0.51292	1.64477
1619	0.51299	1.64318
1618	0.51284	1.64514
1617	0.5128	1.64389
1616	0.51321	1.64445
1615	0.51305	1.64073
1614	0.51307	1.64327
1613	0.51314	1.64396
1612	0.51333	1.64349
1611	0.51341	1.64174
1610	0.51323	1.64348
1609	0.5134	1.6426
1608	0.51341	1.64273
1607	0.51339	1.64334
1606	0.51337	1.64215
1605	0.51361	1.64221
1604	0.51344	1.64099
1603	0.51368	1.64028
1602	0.51359	1.6431
1601	0.51377	1.64518
1600	0.51368	1.64341
1599	0.51369	1.64268
1598	0.51394	1.64139
1597	0.5138	1.64023
1596	0.51391	1.63919
1595	0.51387	1.64083
1594	0.51401	1.64283
1593	0.51388	1.63931
1592	0.51397	1.64041
1591	0.51399	1.64045
1590	0.51402	1.63863
1589	0.51407	1.64073
1588	0.51414	1.63994
1587	0.51411	1.63648
1586	0.51416	1.64063
1585	0.51401	1.63724
1584	0.51411	1.64177
1583	0.51408	1.63898
1582	0.51432	1.63739
1581	0.51442	1.63961
1580	0.51427	1.64091
1579	0.51437	1.63854
1578	0.51418	1.63718
1577	0.51446	1.63946
1576	0.51449	1.63942
1575	0.51431	1.63498
1574	0.5142	1.63638
1573	0.51443	1.63632
1572	0.51442	1.63529
1571	0.51462	1.63222
1570	0.5143	1.63796
1569	0.51461	1.63633
1568	0.51435	1.63617
1567	0.51452	1.63418
1566	0.51464	1.63532
1565	0.51461	1.63592
1564	0.51452	1.63397
1563	0.51459	1.63549
1562	0.51447	1.63615
1561	0.51468	1.63459
1560	0.51448	1.63512
1559	0.51462	1.63496
1558	0.51445	1.63173
1557	0.51475	1.63342
1556	0.5148	1.63496
1555	0.51467	1.63582
1554	0.51503	1.63381
1553	0.51461	1.63363
1552	0.51479	1.63588
1551	0.51464	1.63078
1550	0.51465	1.63175
1549	0.51476	1.63188
1548	0.51499	1.63341
1547	0.51463	1.63273
1546	0.51479	1.63307
1545	0.51468	1.63072
1544	0.51484	1.63145
1543	0.5148	1.62901
1542	0.51493	1.62656
1541	0.51486	1.62998
1540	0.51497	1.62863
1539	0.5151	1.63275
1538	0.51498	1.62715
1537	0.51513	1.62851
1536	0.51509	1.62612
1535	0.51521	1.62985
1534	0.51501	1.62671
1533	0.51505	1.63042
1532	0.51511	1.62802
1531	0.51522	1.62839
1530	0.51526	1.62972
1529	0.51555	1.62987
1528	0.51546	1.63082
1527	0.51526	1.6289
1526	0.51537	1.62946
1525	0.51534	1.62597
1524	0.51549	1.62579
1523	0.51563	1.6252
1522	0.51572	1.62661
1521	0.51563	1.62388
1520	0.51566	1.62471
1519	0.51561	1.6268
1518	0.51566	1.62788
1517	0.51584	1.62289
1516	0.51573	1.62416
1515	0.51594	1.62598
1514	0.51599	1.62064
1513	0.51596	1.62399
1512	0.51607	1.62643
1511	0.51601	1.62055
1510	0.51618	1.62424
1509	0.5162	1.62247
1508	0.51603	1.6217
1507	0.51629	1.62396
1506	0.51641	1.6227
1505	0.51623	1.62151
1504	0.51639	1.61984
1503	0.51641	1.62244
1502	0.51648	1.62266
1501	0.51669	1.62309
1500	0.51666	1.62189
1499	0.51665	1.62094
1498	0.51666	1.62066
1497	0.51662	1.62164
1496	0.51673	1.61792
1495	0.51672	1.62161
1494	0.517	1.61976
1493	0.51679	1.61831
1492	0.51685	1.61911
1491	0.51683	1.61952
1490	0.51701	1.61833
1489	0.51721	1.6189
1488	0.51719	1.61859
1487	0.51718	1.61738
1486	0.51711	1.61774
1485	0.51714	1.61663
1484	0.5172	1.61467
1483	0.51733	1.6167
1482	0.51726	1.61806
1481	0.51732	1.61646
1480	0.51735	1.61698
1479	0.51722	1.619
1478	0.51733	1.6151
1477	0.51742	1.61439
1476	0.5174	1.61497
1475	0.51734	1.61512
1474	0.5174	1.6106
1473	0.5176	1.61201
1472	0.51749	1.61208
1471	0.51753	1.61258
1470	0.51756	1.61177
1469	0.51773	1.60995
1468	0.51763	1.61324
1467	0.51781	1.61153
1466	0.51775	1.61025
1465	0.51786	1.61195
1464	0.51777	1.60958
1463	0.51765	1.61001
1462	0.51777	1.60906
1461	0.51784	1.6115
1460	0.51785	1.60948
1459	0.51781	1.61083
1458	0.51752	1.60966
1457	0.51753	1.60698
1456	0.51754	1.60822
1455	0.51782	1.60782
1454	0.51734	1.60856
1453	0.51747	1.60823
1452	0.51721	1.60911
1451	0.5174	1.60752
1450	0.51734	1.60833
1449	0.51744	1.60763
1448	0.51704	1.60572
1447	0.51725	1.60426
1446	0.51727	1.60603
1445	0.51732	1.60241
1444	0.51703	1.60462
1443	0.51691	1.60377
1442	0.51701	1.602
1441	0.51662	1.60387
1440	0.51706	1.60216
1439	0.51666	1.60008
1438	0.51665	1.60183
1437	0.51666	1.59986
1436	0.51669	1.59983
1435	0.51672	1.59968
1434	0.51642	1.59965
1433	0.51628	1.59846
1432	0.51633	1.59883
1431	0.51643	1.59696
1430	0.51616	1.5981
1429	0.51589	1.59743
1428	0.51599	1.5994
1427	0.51605	1.59755
1426	0.5157	1.59637
1425	0.5158	1.59655
1424	0.51555	1.59443
1423	0.51528	1.59393
1422	0.51554	1.59775
1421	0.51511	1.59411
1420	0.5151	1.59423
1419	0.51488	1.59341
1418	0.51467	1.59336
1417	0.51443	1.59158
1416	0.514	1.58982
1415	0.51431	1.59231
1414	0.51376	1.59104
1413	0.51324	1.59129
1412	0.51324	1.59117
1411	0.51295	1.58973
1410	0.51257	1.59132
1409	0.51212	1.58904
1408	0.5122	1.58675
1407	0.51193	1.58475
1406	0.51155	1.58741
1405	0.51116	1.58523
1404	0.51107	1.58469
1403	0.5108	1.58174
1402	0.51072	1.58397
1401	0.5103	1.58234
1400	0.51038	1.58011
1399	0.51019	1.5808
1398	0.50968	1.57852
1397	0.50971	1.58108
1396	0.5093	1.58086
1395	0.50933	1.57907
1394	0.50904	1.57931
1393	0.50873	1.57719
1392	0.50848	1.57785
1391	0.50807	1.57517
1390	0.50752	1.57542
1389	0.5073	1.57491
1388	0.50716	1.57308
1387	0.50673	1.57335
1386	0.50673	1.5733
1385	0.50662	1.57653
1384	0.50625	1.57236
1383	0.50627	1.57211
1382	0.50571	1.56994
1381	0.50615	1.56851
1380	0.50574	1.57021
1379	0.50574	1.56892
1378	0.50547	1.56999
1377	0.50561	1.56671
1376	0.50538	1.56811
1375	0.50538	1.56941
1374	0.50541	1.56779
1373	0.5052	1.56413
1372	0.50553	1.56668
1371	0.50516	1.56513
1370	0.50501	1.56304
1369	0.50496	1.56284
1368	0.5048	1.56194
1367	0.50454	1.56104
1366	0.50443	1.5602
1365	0.50416	1.56163
1364	0.50415	1.56336
1363	0.50445	1.56102
1362	0.50416	1.55781
1361	0.5044	1.55806
1360	0.50458	1.55844
1359	0.50455	1.55616
1358	0.505	1.55951
1357	0.50507	1.55711
1356	0.50506	1.55824
1355	0.50542	1.5604
1354	0.50581	1.55972
1353	0.50596	1.55611
1352	0.50596	1.55592
1351	0.50619	1.55893
1350	0.5063	1.55999
1349	0.50654	1.55714
1348	0.50646	1.55756
1347	0.50654	1.55916
1346	0.50668	1.56072
1345	0.5067	1.55918
1344	0.50643	1.55863
1343	0.50654	1.55581
1342	0.50644	1.55833
1341	0.50651	1.5605
1340	0.5064	1.55883
1339	0.50631	1.55752
1338	0.50619	1.55761
1337	0.50625	1.5581
1336	0.50599	1.55566
1335	0.50593	1.55516
1334	0.50612	1.55459
1333	0.50581	1.5552
1332	0.50561	1.55609
1331	0.50556	1.55631
1330	0.50582	1.55477
1329	0.5055	1.55142
1328	0.50558	1.55203
1327	0.50531	1.55064
1326	0.50551	1.55229
1325	0.50508	1.55207
1324	0.50523	1.55019
1323	0.50503	1.54768
1322	0.50518	1.55175
1321	0.5052	1.54776
1320	0.50493	1.54906
1319	0.50479	1.54665
1318	0.50503	1.54768
1317	0.50481	1.54795
1316	0.50472	1.54761
1315	0.50478	1.54597
1314	0.50479	1.54627
1313	0.50432	1.54637
1312	0.50422	1.5448
1311	0.50439	1.544
1310	0.50411	1.54205
1309	0.50443	1.54123
1308	0.50429	1.54188
1307	0.50424	1.54094
1306	0.50415	1.54043
1305	0.50408	1.54008
1304	0.50378	1.5405
1303	0.50403	1.5392
1302	0.50393	1.53896
1301	0.50367	1.53762
1300	0.50393	1.53769
1299	0.50399	1.53679
1298	0.50404	1.53524
1297	0.50371	1.53625
1296	0.50386	1.53628
1295	0.50378	1.53559
1294	0.50364	1.53414
1293	0.50385	1.53529
1292	0.50354	1.53355
1291	0.50364	1.53552
1290	0.50369	1.53366
1289	0.50339	1.53036
1288	0.50347	1.53171
1287	0.50347	1.5334
1286	0.50351	1.5314
1285	0.50337	1.53141
1284	0.50316	1.53043
1283	0.5034	1.53112
1282	0.50351	1.52854
1281	0.5032	1.52812
1280	0.50328	1.52928
1279	0.50322	1.52548
1278	0.50305	1.52795
1277	0.50289	1.52753
1276	0.50309	1.52442
1275	0.50313	1.52713
1274	0.50284	1.52528
1273	0.50283	1.52251
1272	0.50294	1.5226
1271	0.50282	1.52338
1270	0.50275	1.52346
1269	0.50287	1.52349
1268	0.50289	1.52078
1267	0.50278	1.5196
1266	0.50253	1.52129
1265	0.50267	1.51934
1264	0.50251	1.52013
1263	0.50253	1.51988
1262	0.50255	1.51487
1261	0.50231	1.5162
1260	0.50234	1.51753
1259	0.50238	1.51639
1258	0.50235	1.51729
1257	0.5023	1.51386
1256	0.50235	1.51558
1255	0.50235	1.51502
1254	0.50219	1.51382
1253	0.50212	1.51308
1252	0.50215	1.51439
1251	0.50198	1.51266
1250	0.50207	1.51032
1249	0.50206	1.51284
1248	0.50205	1.51011
1247	0.50202	1.51012
1246	0.50199	1.51069
1245	0.50192	1.50846
1244	0.50179	1.50959
1243	0.50194	1.50674
1242	0.50199	1.50757
1241	0.5018	1.50693
1240	0.50193	1.50879
1239	0.5017	1.50228
1238	0.50155	1.50645
1237	0.50165	1.50569
1236	0.50165	1.50553
1235	0.50184	1.50335
1234	0.50158	1.5033
1233	0.50179	1.50118
1232	0.50178	1.50029
1231	0.50148	1.49996
1230	0.50152	1.50189
1229	0.5019	1.50187
1228	0.50168	1.49818
1227	0.50157	1.49978
1226	0.50151	1.49946
1225	0.50158	1.49814
1224	0.50159	1.49927
1223	0.50163	1.49824
1222	0.50156	1.49771
1221	0.50139	1.49496
1220	0.50153	1.49579
1219	0.50162	1.49456
1218	0.50113	1.49528
1217	0.50137	1.49561
1216	0.50124	1.49334
1215	0.50138	1.49171
1214	0.50162	1.49028
1213	0.50139	1.49211
1212	0.50154	1.49099
1211	0.50135	1.49238
1210	0.50154	1.49095
1209	0.50159	1.48951
1208	0.50138	1.48877
1207	0.50139	1.49122
1206	0.50154	1.4884
1205	0.50133	1.4879
1204	0.50122	1.48819
1203	0.50145	1.48833
1202	0.50145	1.48627
1201	0.5013	1.48578
1200	0.50134	1.48401
1199	0.50458	1.47892
1198	0.50425	1.4773
1197	0.50434	1.47812
1196	0.50404	1.479
1195	0.50415	1.47701
1194	0.50412	1.4773
1193	0.50415	1.47585
1192	0.50418	1.4757
1191	0.50409	1.47557
1190	0.50404	1.47447
1189	0.50401	1.47451
1188	0.50403	1.47628
1187	0.50409	1.47243
1186	0.50394	1.47338
1185	0.50385	1.47124
1184	0.50388	1.47145
1183	0.50384	1.47073
1182	0.50373	1.47084
1181	0.50367	1.46925
1180	0.50351	1.46811
1179	0.5038	1.46798
1178	0.50358	1.46817
1177	0.50343	1.46635
1176	0.50346	1.46783
1175	0.50337	1.4675
1174	0.50327	1.46625
1173	0.50323	1.46676
1172	0.50306	1.46498
1171	0.50301	1.46432
1170	0.50307	1.46458
1169	0.50282	1.46333
1168	0.50283	1.4633
1167	0.50263	1.46189
1166	0.50241	1.46091
1165	0.50239	1.46091
1164	0.5021	1.45955
1163	0.50212	1.45881
1162	0.50196	1.46042
1161	0.50167	1.4593
1160	0.50187	1.45599
1159	0.50172	1.45691
1158	0.50161	1.45465
1157	0.5014	1.45559
1156	0.50115	1.45242
1155	0.50124	1.45511
1154	0.50101	1.45385
1153	0.50085	1.45362
1152	0.50076	1.45145
1151	0.50069	1.45243
1150	0.50062	1.451
1149	0.50059	1.45096
1148	0.50026	1.44806
1147	0.50019	1.44812
1146	0.50022	1.4479
1145	0.50018	1.44882
1144	0.49989	1.44583
1143	0.49995	1.44786
1142	0.49987	1.44796
1141	0.49971	1.446
1140	0.49928	1.4452
1139	0.49938	1.44523
1138	0.49926	1.44306
1137	0.49909	1.44336
1136	0.49918	1.44206
1135	0.49902	1.44344
1134	0.49898	1.44167
1133	0.49875	1.44219
1132	0.49864	1.44098
1131	0.49861	1.43951
1130	0.49851	1.43938
1129	0.49834	1.4385
1128	0.49824	1.43776
1127	0.49837	1.43696
1126	0.49814	1.43628
1125	0.49793	1.43439
1124	0.49788	1.43677
1123	0.49799	1.43524
1122	0.4977	1.43401
1121	0.4977	1.43412
1120	0.49766	1.43238
1119	0.49758	1.43169
1118	0.49749	1.43207
1117	0.49736	1.43129
1116	0.49756	1.42894
1115	0.49725	1.43088
1114	0.49738	1.43004
1113	0.49717	1.43048
1112	0.49735	1.42988
1111	0.49722	1.42911
1110	0.49716	1.42729
1109	0.49712	1.42725
1108	0.49698	1.42659
1107	0.49676	1.42587
1106	0.49684	1.42588
1105	0.49665	1.42539
1104	0.49643	1.42454
1103	0.49656	1.4238
1102	0.49647	1.42138
1101	0.4966	1.42388
1100	0.49621	1.42191
1099	0.49634	1.42249
1098	0.49612	1.42089
1097	0.49612	1.4206
1096	0.49625	1.4193
1095	0.49602	1.41947
1094	0.49594	1.41976
1093	0.49573	1.41684
1092	0.49609	1.41832
1091	0.4959	1.41539
1090	0.49595	1.41937
1089	0.49567	1.41552
1088	0.49544	1.41502
1087	0.49542	1.41541
1086	0.49531	1.41391
1085	0.49544	1.41284
1084	0.4951	1.41255
1083	0.49525	1.41399
1082	0.49512	1.4115
1081	0.49508	1.4122
1080	0.49492	1.4114
1079	0.49484	1.40968
1078	0.49498	1.41003
1077	0.49465	1.40915
1076	0.49464	1.40744
1075	0.49453	1.40836
1074	0.49458	1.40675
1073	0.49427	1.40691
1072	0.49454	1.40665
1071	0.4942	1.40473
1070	0.49421	1.40523
1069	0.49401	1.40356
1068	0.49421	1.40386
1067	0.49392	1.40273
1066	0.49382	1.40355
1065	0.49389	1.40347
1064	0.49386	1.40303
1063	0.4936	1.40169
1062	0.49349	1.39941
1061	0.49346	1.39956
1060	0.49375	1.39973
1059	0.49328	1.39776
1058	0.49329	1.39736
1057	0.49304	1.39622
1056	0.4929	1.39674
1055	0.49312	1.39626
1054	0.4931	1.3958
1053	0.49274	1.39745
1052	0.49271	1.39466
1051	0.4927	1.39408
1050	0.49255	1.39313
1049	0.49262	1.39172
1048	0.49252	1.39069
1047	0.49228	1.39099
1046	0.4922	1.39253
1045	0.49193	1.3918
1044	0.49197	1.38859
1043	0.49187	1.38992
1042	0.49197	1.38988
1041	0.49187	1.38747
1040	0.49182	1.38767
1039	0.49173	1.38739
1038	0.49159	1.38781
1037	0.49156	1.38618
1036	0.49149	1.38696
1035	0.49124	1.38452
1034	0.4913	1.38406
1033	0.49098	1.38362
1032	0.49086	1.38381
1031	0.49065	1.38258
1030	0.49083	1.38132
1029	0.4905	1.38051
1028	0.49058	1.37924
1027	0.49046	1.37908
1026	0.49021	1.38057
1025	0.49008	1.37961
1024	0.48988	1.37896
1023	0.48992	1.37817
1022	0.48978	1.37644
1021	0.48971	1.37586
1020	0.48955	1.3754
1019	0.4894	1.37552
1018	0.48929	1.37548
1017	0.48917	1.37447
1016	0.48916	1.37254
1015	0.48917	1.37414
1014	0.48865	1.37261
1013	0.48882	1.37204
1012	0.48878	1.37158
1011	0.4885	1.37028
1010	0.48829	1.3693
1009	0.48831	1.36937
1008	0.48787	1.36932
1007	0.48795	1.36959
1006	0.48772	1.36885
1005	0.48772	1.36688
1004	0.48772	1.36705
1003	0.48742	1.36376
1002	0.48722	1.36605
1001	0.48742	1.36472
1000	0.48691	1.36419
999	0.48711	1.36294
998	0.48667	1.3624
997	0.48645	1.36254
996	0.48644	1.36231
995	0.4862	1.36062
994	0.486	1.35986
993	0.48612	1.35898
992	0.48579	1.35936
991	0.48574	1.35752
990	0.48529	1.35728
989	0.48538	1.35558
988	0.48538	1.35581
987	0.48495	1.35576
986	0.485	1.35396
985	0.48467	1.35483
984	0.48425	1.35354
983	0.48436	1.35268
982	0.48416	1.35045
981	0.48412	1.3517
980	0.48404	1.35058
979	0.48373	1.35096
978	0.48356	1.34905
977	0.48353	1.34996
976	0.48335	1.34786
975	0.48311	1.34726
974	0.48283	1.34665
973	0.4824	1.34664
972	0.48229	1.34488
971	0.48254	1.3454
970	0.48208	1.34368
969	0.48172	1.34348
968	0.48145	1.3429
967	0.48206	1.34348
966	0.48113	1.34201
965	0.48089	1.34151
964	0.48089	1.34133
963	0.48039	1.34058
962	0.48018	1.33884
961	0.47994	1.34053
960	0.47938	1.33883
959	0.47938	1.3386
958	0.47906	1.33887
957	0.47875	1.33654
956	0.47856	1.33838
955	0.47797	1.33342
954	0.47796	1.33569
953	0.47757	1.33498
952	0.47721	1.33417
951	0.47678	1.33379
950	0.47652	1.33121
949	0.4762	1.33107
948	0.47588	1.33294
947	0.47552	1.32975
946	0.47546	1.33068
945	0.4747	1.32998
944	0.47459	1.32818
943	0.47464	1.3291
942	0.47457	1.32624
941	0.47453	1.32756
940	0.47438	1.32817
939	0.47429	1.32855
938	0.47428	1.32764
937	0.47443	1.32747
936	0.47415	1.32687
935	0.47419	1.32518
934	0.47428	1.32439
933	0.47438	1.32435
932	0.47406	1.32549
931	0.47399	1.32292
930	0.47412	1.32369
929	0.47401	1.32232
928	0.47408	1.32602
927	0.47375	1.32118
926	0.47382	1.3206
925	0.47374	1.31982
924	0.474	1.32208
923	0.47347	1.31858
922	0.47354	1.31984
921	0.47347	1.32087
920	0.4736	1.32167
919	0.47352	1.31738
918	0.47377	1.32096
917	0.47303	1.31693
916	0.47374	1.31783
915	0.47322	1.31629
914	0.4736	1.31869
913	0.47344	1.31862
912	0.47331	1.31734
911	0.47289	1.31438
910	0.4733	1.3146
909	0.47347	1.31562
908	0.47315	1.31684
907	0.473	1.31052
906	0.47313	1.31387
905	0.473	1.3126
904	0.47316	1.3147
903	0.47275	1.31428
902	0.47263	1.31232
901	0.47327	1.31191
900	0.47301	1.30888
899	0.47218	1.31627
898	0.47276	1.31222
897	0.4729	1.30894
896	0.47273	1.30628
895	0.47237	1.30835
894	0.47235	1.30952
893	0.47225	1.30573
892	0.47224	1.30914
891	0.47307	1.30643
890	0.47201	1.30696
889	0.47244	1.30807
888	0.47191	1.31269
887	0.47232	1.3046
886	0.47286	1.30687
885	0.47172	1.30595
884	0.47249	1.3073
883	0.47257	1.30115
882	0.4719	1.30325
881	0.47241	1.30174
880	0.47141	1.30584
879	0.47191	1.2982
878	0.47237	1.30453
877	0.47119	1.30471
876	0.472	1.29968
875	0.47138	1.30353
874	0.4724	1.30049
873	0.47265	1.29488
872	0.47257	1.29931
871	0.47126	1.29779
870	0.47078	1.30691
869	0.47109	1.29092
868	0.47123	1.29842
867	0.47071	1.30494
866	0.47138	1.29335
865	0.47113	1.2994
864	0.47184	1.29829
863	0.4716	1.29834
862	0.4716	1.30462
861	0.47196	1.28891
860	0.47149	1.29252
859	0.47145	1.28444
858	0.47153	1.2857
857	0.47092	1.29203
856	0.47233	1.2988
855	0.47202	1.29546
854	0.47099	1.28867
853	0.47068	1.2878
852	0.47157	1.28347
851	0.47289	1.29521
850	0.47117	1.29482
849	0.47125	1.29294
848	0.47076	1.28405
847	0.4706	1.29709
846	0.46963	1.29455
845	0.47051	1.28495
844	0.47036	1.28106
843	0.46969	1.30012
842	0.47095	1.29681
841	0.46751	1.29381
840	0.47102	1.28566
839	0.47014	1.29236
838	0.47047	1.28868
837	0.46953	1.27362
836	0.46969	1.27902
835	0.47227	1.27663
834	0.46957	1.27801
833	0.47231	1.26928
832	0.46938	1.29119
831	0.4711	1.26489
830	0.47055	1.29395
829	0.47115	1.29936
828	0.4725	1.26061
827	0.47089	1.29832
826	0.46996	1.29164
825	0.47064	1.2805
824	0.46983	1.2906
823	0.47009	1.27207
822	0.47069	1.28746
821	0.47093	1.29535
820	0.46904	1.26976
819	0.47023	1.26777
818	0.46952	1.28756
817	0.47064	1.26676
816	0.47074	1.28137
815	0.47126	1.27771
814	0.47122	1.27328
813	0.47005	1.29587
812	0.46878	1.26701
811	0.47038	1.27618
810	0.47277	1.28634
809	0.47194	1.29972
808	0.46862	1.27582
807	0.46918	1.28467
806	0.46852	1.25729
805	0.4708	1.28239
804	0.4737	1.27287
803	0.47162	1.29949
802	0.4689	1.29848
801	0.47137	1.26305
800	0.47082	1.28203
799	0.48172	1.28043
798	0.48279	1.26642
797	0.48146	1.28134
796	0.48404	1.2865
795	0.483	1.27599
794	0.48367	1.27123
793	0.48043	1.28531
792	0.4823	1.28393
791	0.48621	1.28416
790	0.4822	1.28375
789	0.48553	1.28672
788	0.48264	1.28497
787	0.48096	1.26837
786	0.48169	1.28609
785	0.48392	1.28119
784	0.48222	1.29701
783	0.48104	1.27789
782	0.48116	1.27769
781	0.48263	1.28907
780	0.48038	1.27327
779	0.48228	1.26923
778	0.48154	1.26283
777	0.4835	1.27557
776	0.48218	1.2674
775	0.48312	1.29572
774	0.48027	1.2825
773	0.48119	1.27784
772	0.48041	1.29539
771	0.48192	1.27562
770	0.48363	1.27374
769	0.48178	1.2784
768	0.4839	1.272
767	0.48304	1.27572
766	0.48179	1.28671
765	0.48017	1.28224
764	0.48204	1.27719
763	0.48053	1.28316
762	0.47979	1.27134
761	0.48472	1.27912
760	0.47992	1.26912
759	0.48194	1.2788
758	0.48136	1.26793
757	0.48013	1.27355
756	0.48199	1.27128
755	0.48135	1.27784
754	0.48139	1.26643
753	0.48163	1.26798
752	0.48158	1.26682
751	0.48137	1.27343
750	0.48078	1.26997
749	0.48161	1.27337
748	0.48082	1.27177
747	0.48088	1.26644
746	0.48047	1.27691
745	0.48059	1.27174
744	0.47904	1.26889
743	0.48106	1.26273
742	0.47982	1.27463
741	0.48153	1.27481
740	0.48028	1.26775
739	0.48131	1.2679
738	0.4811	1.26616
737	0.48057	1.2643
736	0.48027	1.27179
735	0.48016	1.26441
734	0.47961	1.25869
733	0.47967	1.26773
732	0.48154	1.27027
731	0.48017	1.26835
730	0.48112	1.26719
729	0.47892	1.26482
728	0.48088	1.26732
727	0.48006	1.26805
726	0.48065	1.2618
725	0.48034	1.26751
724	0.4796	1.26071
723	0.48078	1.26828
722	0.48069	1.27076
721	0.47964	1.26575
720	0.48073	1.26045
719	0.47994	1.26516
718	0.47971	1.26538
717	0.47986	1.26266
716	0.47981	1.26186
715	0.47991	1.26574
714	0.48038	1.26485
713	0.48159	1.26262
712	0.47997	1.26589
711	0.48024	1.26227
710	0.4794	1.26252
709	0.47979	1.2656
708	0.4804	1.26365
707	0.47962	1.26316
706	0.4801	1.26232
705	0.47972	1.25684
704	0.47964	1.26583
703	0.4796	1.2581
702	0.48033	1.26109
701	0.47977	1.25913
700	0.47975	1.26096
699	0.48007	1.26044
698	0.48035	1.25957
697	0.48014	1.26397
696	0.47998	1.25904
695	0.47961	1.25864
694	0.48018	1.26131
693	0.48056	1.26173
692	0.48011	1.26186
691	0.48115	1.26092
690	0.4793	1.26011
689	0.4799	1.25845
688	0.48067	1.26084
687	0.48038	1.26119
686	0.48014	1.25954
685	0.48035	1.26096
684	0.48063	1.2585
683	0.4807	1.25767
682	0.48058	1.25813
681	0.48065	1.2569
680	0.48026	1.25822
679	0.4804	1.25753
678	0.48083	1.25805
677	0.48122	1.25715
676	0.48066	1.25847
675	0.48081	1.25618
674	0.48122	1.25783
673	0.48119	1.25715
672	0.48137	1.25737
671	0.48147	1.25776
670	0.48145	1.25638
669	0.48179	1.25606
668	0.48168	1.25658
667	0.48211	1.25602
666	0.48172	1.25427
665	0.48177	1.25513
664	0.48249	1.25513
663	0.48224	1.25592
662	0.48283	1.25493
661	0.48225	1.25742
660	0.48245	1.25438
659	0.48301	1.25522
658	0.48286	1.25416
657	0.48307	1.25552
656	0.48348	1.25623
655	0.48383	1.25521
654	0.48366	1.25336
653	0.48393	1.25368
652	0.48435	1.25445
651	0.48386	1.25314
650	0.48516	1.25436
649	0.48473	1.25221
648	0.48499	1.25268
647	0.48564	1.25383
646	0.4858	1.25202
645	0.48592	1.25366
644	0.48586	1.25313
643	0.48636	1.25152
642	0.4866	1.2517
641	0.48684	1.25227
640	0.48716	1.25275
639	0.48815	1.2532
638	0.48772	1.25274
637	0.48817	1.25169
636	0.48834	1.25209
635	0.48868	1.25123
634	0.4895	1.25147
633	0.48993	1.25109
632	0.48979	1.25143
631	0.49043	1.25199
630	0.49082	1.25087
629	0.4917	1.25131
628	0.49184	1.2518
627	0.49274	1.25075
626	0.49276	1.25035
625	0.49382	1.25057
624	0.49421	1.24971
623	0.49504	1.25084
622	0.49544	1.25181
621	0.4957	1.25012
620	0.49634	1.2517
619	0.49762	1.24854
618	0.49789	1.25079
617	0.49863	1.25062
616	0.50009	1.25077
615	0.50057	1.24913
614	0.50116	1.25081
613	0.5026	1.24924
612	0.50368	1.25069
611	0.50414	1.2497
610	0.50549	1.24859
609	0.50697	1.24897
608	0.50798	1.2487
607	0.50922	1.25
606	0.5105	1.25037
605	0.51261	1.24969
604	0.5132	1.24995
603	0.51559	1.24867
602	0.51719	1.25093
601	0.51891	1.24924
600	0.52089	1.25044
599	0.52328	1.24971
598	0.52562	1.25039
597	0.52744	1.24856
596	0.53004	1.24974
595	0.53252	1.24848
594	0.53521	1.2494
593	0.53763	1.24976
592	0.54091	1.25112
591	0.54447	1.24884
590	0.5469	1.25039
589	0.55047	1.24978
588	0.55399	1.24825
587	0.55841	1.24926
586	0.5617	1.24737
585	0.56617	1.24922
584	0.57083	1.24818
583	0.57496	1.25029
582	0.57872	1.25023
581	0.58429	1.2491
580	0.58868	1.25078
579	0.59371	1.24939
578	0.59809	1.24695
577	0.60517	1.24979
576	0.61036	1.24991
575	0.61509	1.24897
574	0.62117	1.24927
573	0.62628	1.25005
572	0.63181	1.24733
571	0.63779	1.25023
570	0.64369	1.24928
569	0.64916	1.25344
568	0.65388	1.2483
567	0.65913	1.24898
566	0.66485	1.24862
565	0.67113	1.25175
564	0.67511	1.25392
563	0.6804	1.24942
562	0.68514	1.25079
561	0.68954	1.25166
560	0.69435	1.24925
559	0.69825	1.24905
558	0.70227	1.25033
557	0.70634	1.25178
556	0.70957	1.25009
555	0.71335	1.24996
554	0.71598	1.24967
553	0.71853	1.24923
552	0.72195	1.25286
551	0.72327	1.24957
550	0.72662	1.25212
549	0.7279	1.25072
548	0.73147	1.25108
547	0.73311	1.25387
546	0.735	1.25328
545	0.73642	1.25173
544	0.73947	1.25296
543	0.73835	1.25054
542	0.74093	1.25459
541	0.74161	1.2568
540	0.7435	1.25425
539	0.74463	1.25862
538	0.74551	1.25213
537	0.74614	1.25326
536	0.74771	1.25341
535	0.74822	1.25086
534	0.74875	1.25568
533	0.75	1.25555
532	0.75119	1.25627
531	0.75111	1.25258
530	0.75256	1.25577
529	0.75324	1.25726
528	0.75467	1.25439
527	0.75412	1.25572
526	0.75525	1.25637
525	0.75575	1.25506
524	0.75656	1.25359
523	0.75696	1.25662
522	0.75685	1.25611
521	0.75795	1.25776
520	0.75957	1.2578
519	0.75881	1.25921
518	0.76048	1.25853
517	0.76117	1.2591
516	0.7622	1.25932
515	0.76193	1.25936
514	0.76253	1.25915
513	0.76423	1.26094
512	0.76433	1.25855
511	0.76448	1.26101
510	0.76522	1.26077
509	0.766	1.26079
508	0.7671	1.26294
507	0.76741	1.26225
506	0.76819	1.26234
505	0.76868	1.26309
504	0.77005	1.26134
503	0.7711	1.26233
502	0.77117	1.26213
[truncated: 302 more rows]

## Sheet: Fig. 3b
Time (s)	CSCO on Cu foil	CSCO on Cu bulk	CSCO on Cu foam	blank Cu foil
0	25	25	25	25
10	132	90.6	78.4	39.3
20	137	109	104	45.4
30	151	123	114	50.2
40	171	127	118	51.9
50	180	132	124	53.3
60	180	138	124	55.2
70	179	136	126	56.1
80	185	138	126	57.5
90	186	140	130	59.7
100	185	137	129	59.6
110	188	139	132	61.8
120	188	140	133	63.3
130	191	140	140	63.4
140	189	142	134	63.2
150	188	144	138	64.5
160	194	140	137	64.4
170	196	143	140	65.6
180	197	144	140	66.4
190	195	147	141	66.5
200	198	146	141	67.2
210	199	150	143	67.1
220	198	151	143	68.5
230	199	148	148	68.2
240	199	152	144	69.6
300	205	153	147	71.2
360	203	154	144	71.5
420	210	157	149	73.5
480	225	159	158	75.3

## Sheet: Fig. 3c
	CO	CH4	C2H4	CH3CH2OH
Photothermal	0.19	225.23	6.95	149.45	1.2	1.8	1.8	1.8
Only photo	21.95	4.11	2.36	4.11	1.5	1.6	1.6	1.6
Only thermal	2.35	10.68	3.68	0.23	1.6	2.3	3.2	1.5
N2	0	0.2	0.2	0.2	0.1	0.1	0.1	0.1
No catalyst	0	0.2	0.2	0.2	0.1	0.2	0.2	0.2

## Sheet: Fig. 3d
[In(OH)(BDC)]n	6.16
InCu/PCN	28.5
SrTiO3/Cu@Ni/TiN	21.3
Cu Sas/UiO-66-NH2	4.22
Bi19S27Cl3	5.2
RP/Bi2MoO6	51.8
MoS2/Bi2WO6	9.15
WS2/Bi2S3	6.95
Bi2MoO6/RGO	14.37
Pt/N-BiOCl	14.15
AgBr/C3N4	51
Cu-TiO2	47
Ag/AgCl	44.6
ZnO/g-C3N4	2.5
LaVO4	12.7
Bi4TaO8Cl/Bi	5.11
Bi2MoO6	4.7
This work	149.45

## Sheet: Fig. 3e
Cycle	CO	CH4	C2H4	CH3CH2OH
1	0.19	225.23	6.95	149.45
2	0.16	200.63	6.35	145.36
3	0.19	198.34	6.11	140.55
4	0.12	196.55	6.34	141.88
5	0.13	197.35	5.34	138.2
6	0.11	195.22	5.33	135.26
7	0.15	188.64	5.21	130.96
8	0.14	179.32	4.96	132.57
9	0.11	174.2	4.68	118.47
10	0.12	168.99	4.33	100.68

## Sheet: Fig. 3f
m/Z	Relative Ion Intensity
0.01417	14
0.01412	5
0.01406	12
0.01401	6
0.01396	8
0.01391	10
0.01386	6
0.01381	9
0.01375	9
0.0137	7
0.01365	8
0.0136	8
0.01355	4
0.0135	9
0.01345	9
0.0134	10
0.01335	8
0.0133	9
0.01325	4
0.0132	4
0.01315	9
0.0131	7
0.01305	4
0.013	5
0.01295	10
0.01291	5
0.01286	5
0.01281	4
0.01276	8
0.01271	6
0.01266	8
0.01262	7
0.01257	5
0.01252	5
0.01247	8
0.01242	5
0.01238	7
0.01233	8
0.01228	7
0.01224	8
0.01219	10
0.01214	8
0.0121	5
0.01205	8
0.012	3
0.01196	4
0.01191	9
0.01186	3
0.01182	7
0.01177	5
0.01173	11
0.01168	6
0.01164	10
0.01159	5
0.01155	10
0.0115	6
0.01146	9
0.01141	9
0.01137	6
0.01132	10
0.01128	10
0.01124	8
0.01119	9
0.01115	7
0.01111	10
0.01106	10
0.01102	7
0.01098	11
0.01093	4
0.01089	6
0.01085	9
0.0108	11
0.01076	6
0.01072	9
0.01068	11
0.01063	8
0.01059	7
0.01055	11
0.01051	7
0.01047	7
0.01043	5
0.01038	5
0.01034	9
0.0103	7
0.01026	14
0.01022	10
0.01018	9
0.01014	6
0.0101	12
0.01006	7
0.01002	4
0.00998	7
0.00994	6
0.0099	9
0.00986	14
0.00982	11
0.00978	8
0.00974	4
0.0097	8
0.00966	4
0.00963	8
0.00959	6
0.00955	4
0.00951	4
0.00947	11
0.00943	9
0.0094	7
0.00936	10
0.00932	9
0.00928	6
0.00925	8
0.00921	12
0.00917	3
0.00914	13
0.0091	8
0.00906	6
0.00903	13
0.00899	7
0.00895	12
0.00892	5
0.00888	5
0.00884	14
0.00881	7
0.00877	8
0.00874	6
0.0087	8
0.00867	6
0.00863	12
0.0086	12
0.00856	11
0.00853	6
0.00849	11
0.00846	11
0.00842	14
0.00839	7
0.00836	7
0.00832	6
0.00829	7
0.00826	3
0.00822	5
0.00819	9
0.00816	5
0.00812	9
0.00809	9
0.00806	8
0.00802	8
0.00799	10
0.00796	3
0.00793	9
0.0079	6
0.00786	8
0.00783	6
0.0078	7
0.00777	10
0.00774	10
0.00771	4
0.00767	3
0.00764	7
0.00761	8
0.00758	5
0.00755	6
0.00752	4
0.00749	9
0.00746	8
0.00743	5
0.0074	5
0.00737	11
0.00734	10
0.00731	8
0.00728	9
0.00725	9
0.00722	10
0.00719	5
0.00717	2
0.00714	6
0.00711	7
0.00708	4
0.00705	7
0.00702	4
0.007	4
0.00697	5
0.00694	6
0.00691	4
0.00688	7
0.00686	6
0.00683	9
0.0068	8
0.00678	7
0.00675	8
0.00672	6
0.0067	8
0.00667	7
0.00664	7
0.00662	8
0.00659	7
0.00657	5
0.00654	7
0.00651	9
0.00649	3
0.00646	8
0.00644	5
0.00641	8
0.00639	10
0.00636	13
0.00634	3
0.00631	6
0.00629	9
0.00627	10
0.00624	6
0.00622	4
0.00619	7
0.00617	9
0.00615	11
0.00612	7
0.0061	7
0.00608	4
0.00605	4
0.00603	6
0.00601	11
0.00599	6
0.00596	9
0.00594	10
0.00592	10
0.0059	9
0.00587	5
0.00585	2
0.00583	10
0.00581	6
0.00579	8
0.00577	6
0.00575	11
0.00573	7
0.0057	7
0.00568	10
0.00566	5
0.00564	7
0.00562	4
0.0056	9
0.00558	5
0.00556	5
0.00554	11
0.00552	7
0.0055	9
0.00548	14
0.00546	5
0.00545	6
0.00543	3
0.00541	6
0.00539	7
0.00537	10
0.00535	4
0.00533	11
0.00532	2
0.0053	11
0.00528	7
0.00526	9
0.00524	8
0.00523	6
0.00521	9
0.00519	8
0.00518	7
0.00516	10
0.00514	6
0.00513	5
0.00511	5
0.00509	4
0.00508	6
0.00506	7
0.00504	8
0.00503	12
0.00501	8
0.005	7
0.00498	7
0.00497	6
0.00495	7
0.00494	5
0.00492	7
0.00491	3
0.00489	7
0.00488	7
0.00486	6
0.00485	5
0.00483	9
0.00482	5
0.00481	10
0.00479	11
0.00478	7
0.00477	8
0.00475	10
0.00474	8
0.00473	6
0.00471	6
0.0047	5
0.00469	6
0.00468	4
0.00466	3
0.00465	4
0.00464	10
0.00463	6
0.00462	3
0.0046	7
0.00459	16
0.00458	4
0.00457	7
0.00456	8
0.00455	9
0.00454	10
0.00453	7
0.00452	9
0.00451	9
0.0045	3
0.00449	4
0.00448	5
0.00447	9
0.00446	10
0.00445	6
0.00444	5
0.00443	8
0.00442	8
0.00441	7
0.0044	7
0.00439	4
0.00438	6
0.00437	10
0.00437	12
0.00436	11
0.00435	7
0.00434	7
0.00433	8
0.00433	8
0.00432	6
0.00431	9
0.0043	8
0.0043	6
0.00429	8
0.00428	6
0.00428	4
0.00427	10
0.00426	5
0.00426	8
0.00425	5
0.00424	5
0.00424	4
0.00423	9
0.00423	11
0.00422	3
0.00422	9
0.00421	14
0.00421	7
0.0042	10
0.0042	14
0.00419	9
0.00419	5
0.00418	4
0.00418	9
0.00417	8
0.00417	17
0.00416	16
0.00416	18
0.00416	12
0.00415	6
0.00415	5
0.00415	4
0.00414	3400
0.00414	270727
0.00414	781677
0.00414	315368
0.00413	29020
0.00413	221
0.00413	2
0.00413	13
0.00412	36775
0.00412	570138
0.00412	640597
0.00412	145645
0.00412	7189
0.00412	29
0.00411	3
0.00411	4
0.00411	13
0.00411	12
0.00411	7
0.00411	4
0.00411	2
0.00411	6
0.00411	11
0.00411	10
0.00411	13
0.00411	14
0.00411	16
0.00411	8
0.00411	4
0.00411	10
0.00411	5
0.00411	3
0.00412	6
0.00412	4
0.00412	7
0.00412	4
0.00412	4
0.00412	3
0.00413	2
0.00413	5
0.00413	8
0.00413	6
0.00414	7
0.00414	4
0.00414	5
0.00414	4
0.00415	10
0.00415	11
0.00415	11
0.00416	9
0.00416	6
0.00417	2
0.00417	9
0.00417	8
0.00418	11
0.00418	26
0.00419	21
0.00419	10
0.0042	8
0.0042	6
0.00421	9
0.00421	14
0.00422	13
0.00422	10
0.00423	5
0.00423	4
0.00424	6
0.00424	5
0.00425	7
0.00426	8
0.00426	3
0.00427	10
0.00428	7
0.00428	12
0.00429	9
0.0043	12
0.0043	4
0.00431	5
0.00432	2
0.00433	1
0.00433	3
0.00434	12
0.00435	5
0.00436	2
0.00437	0
0.00437	2
0.00438	3
0.00439	5
0.0044	5
0.00441	5
0.00442	4
0.00443	7
0.00444	9
0.00445	11
0.00446	10
0.00447	24
0.00448	7
0.00449	4
0.0045	17
0.00451	12
0.00452	18
0.00453	21
0.00454	10
0.00455	10
0.00456	8
0.00457	9
0.00458	14
0.00459	13
0.00461	11
0.00462	10
0.00463	3
0.00464	9
0.00465	8
0.00466	10
0.00468	10
0.00469	15
0.0047	3
0.00471	6
0.00473	4
0.00474	1
0.00475	1
0.00477	3
0.00478	7
0.00479	2
0.00481	2
0.00482	1
0.00484	2
0.00485	1
0.00486	3
0.00488	2
0.00489	3
0.00491	3
0.00492	3
0.00494	3
0.00495	9
0.00497	5
0.00498	8
0.005	6
0.00501	4
0.00503	7
0.00504	7
0.00506	7
0.00508	4
0.00509	10
0.00511	12
0.00513	26
0.00514	14
0.00516	12
0.00518	8
0.00519	18
0.00521	12
0.00523	18
0.00525	13
0.00526	16
0.00528	7
0.0053	5
0.00532	12
0.00533	12
0.00535	11
0.00537	13
0.00539	6
0.00541	4
0.00543	12
0.00545	13
0.00547	13
0.00549	6
0.0055	10
0.00552	9
0.00554	12
0.00556	6
0.00558	6
0.0056	3
0.00562	5
0.00564	3
0.00566	4
0.00568	2
0.00571	3
0.00573	8
0.00575	1
0.00577	6
0.00579	2
0.00581	1
0.00583	8
0.00585	6
0.00588	6
0.0059	10
0.00592	2
0.00594	4
0.00596	5
0.00599	7
0.00601	4
0.00603	4
0.00606	6
0.00608	9
0.0061	6
0.00612	4
0.00615	5
0.00617	4
0.0062	6
0.00622	10
0.00624	7
0.00627	8
0.00629	16
0.00632	28
0.00634	18
0.00637	21
0.00639	17
0.00641	11
0.00644	5
0.00647	11
0.00649	5
0.00652	6
0.00654	10
0.00657	12
0.00659	14
0.00662	14
0.00665	9
0.00667	8
0.0067	8
0.00672	10
0.00675	4
0.00678	2
0.0068	8
0.00683	1
0.00686	4
0.00689	6
0.00691	4
0.00694	1
0.00697	4
0.007	8
0.00703	3
0.00705	5
0.00708	4
0.00711	2
0.00714	3
0.00717	3
0.0072	4
0.00723	6
0.00725	0
0.00728	2
0.00731	7
0.00734	7
0.00737	6
0.0074	8
0.00743	3
0.00746	5
0.00749	3
0.00752	3
0.00755	6
0.00758	10
0.00761	13
0.00765	11
0.00768	10
0.00771	9
0.00774	7
0.00777	9
0.0078	9
0.00783	17
0.00786	8
0.0079	14
0.00793	11
0.00796	11
0.00799	13
0.00803	4
0.00806	6
0.00809	8
0.00812	9
0.00816	6
0.00819	13
0.00822	1
0.00826	3
0.00829	5
0.00832	11
0.00836	3
0.00839	8
0.00843	14
0.00846	12
0.0085	8
0.00853	10
0.00856	6
0.0086	7
0.00863	6
0.00867	13
0.0087	10
0.00874	6
0.00878	12
0.00881	3
0.00885	14
0.00888	13
0.00892	6
0.00895	8
0.00899	9
0.00903	14
0.00906	4
0.0091	2
0.00914	4
0.00917	8
0.00921	6
0.00925	5
0.00929	5
0.00932	6
0.00936	8
0.0094	8
0.00944	5
0.00947	6
0.00951	11
0.00955	10
0.00959	8
0.00963	10
0.00967	12
0.00971	7
0.00974	7
0.00978	3
0.00982	7
0.00986	8
0.0099	4
0.00994	7
0.00998	6
0.01002	11
0.01006	14
0.0101	6
0.01014	5
0.01018	9
0.01022	5
0.01026	14
0.01031	7
0.01035	6
0.01039	4
0.01043	6
0.01047	9
0.01051	9
0.01055	7
0.0106	7
0.01064	7
0.01068	4
0.01072	6
0.01076	1
0.01081	7
0.01085	5
0.01089	7
0.01093	3
0.01098	3
0.01102	5
0.01106	10
0.01111	9
0.01115	6
0.01119	4
0.01124	3
0.01128	3
0.01133	10
0.01137	5
0.01142	5
0.01146	4
0.0115	7
0.01155	5
0.01159	3
0.01164	7
0.01168	3
0.01173	10
0.01178	5
0.01182	4
0.01187	7
0.01191	4
0.01196	11
0.01201	8
0.01205	4
0.0121	5
0.01214	9
0.01219	7
0.01224	8
0.01229	4
0.01233	7
0.01238	8
0.01243	10
0.01247	7
0.01252	5
0.01257	6
0.01262	3
0.01267	13
0.01271	12
0.01276	11
0.01281	8
0.01286	7
0.01291	4
0.01296	6
0.01301	6
0.01306	14
0.0131	6
0.01315	5
0.0132	7
0.01325	6
0.0133	8
0.01335	7
0.0134	10
0.01345	10
0.0135	9
0.01355	8
0.0136	9
0.01366	3
0.01371	5
0.01376	8
0.01381	7
0.01386	8
0.01391	4
0.01396	10
0.01401	4
0.01407	6
0.01412	1
0.01417	7
0.01422	4
0.01428	8
0.01433	3
0.01438	6
0.01443	5
0.01449	4
0.01454	8
0.01459	11
0.01465	6
0.0147	6
0.01475	9
0.01481	6
0.01486	2
0.01491	10
0.01497	10
0.01502	8
0.01508	13
0.01513	5
0.01519	9
0.01524	7
0.0153	4
0.01535	13
0.01541	12
0.01546	10
0.01552	9
0.01557	13
0.01563	10
0.01569	16
0.01574	10
0.0158	9
0.01585	10
0.01591	7
0.01597	7
0.01602	6
0.01608	6
0.01614	8
0.01619	4
0.01625	7
0.01631	7
0.01637	3
0.01642	4
0.01648	3
0.01654	2
0.0166	5
0.01666	2
0.01671	6
0.01677	6
0.01683	1
0.01689	4
0.01695	2
0.01701	3
0.01707	5
0.01713	9
0.01719	7
0.01725	4
0.01731	8
0.01737	6
0.01743	1
0.01749	7
0.01755	10
0.01761	8
0.01767	5
0.01773	11
0.01779	6
0.01785	4
0.01791	3
0.01797	4
0.01803	8
0.01809	8
0.01816	10
0.01822	5
0.01828	2
0.01834	6
0.0184	16
0.01847	8
0.01853	6
0.01859	10
0.01865	8
0.01872	12
0.01878	14
0.01884	8
0.01891	10
0.01897	14
0.01903	4
0.0191	5
0.01916	6
0.01922	8
0.01929	6
0.01935	6
0.01942	6
0.01948	9
0.01955	2
0.01961	2
0.01967	6
0.01974	9
0.0198	2
0.01987	5
0.01994	5
0.02	3
0.02007	6
0.02013	6
0.0202	8
0.02026	6
0.02033	2
0.0204	7
0.02046	4
0.02053	7
0.0206	6
0.02066	7
0.02073	6
0.0208	6
0.02087	6
0.02093	2
0.021	6
0.02107	9
0.02114	7
0.0212	10
0.02127	7
0.02134	6
0.02141	10
0.02148	3
0.02155	7
0.02161	8
0.02168	13
0.02175	12
0.02182	8
0.02189	16
0.02196	14
0.02203	11
0.0221	7
0.02217	5
0.02224	9
0.02231	7
0.02238	9
0.02245	13
0.02252	4
0.02259	7
0.02266	5
0.02273	5
0.0228	5
0.02288	8
0.02295	6
0.02302	6
0.02309	4
0.02316	5
0.02323	6
0.02331	5
0.02338	5
0.02345	4
0.02352	6
0.0236	10
0.02367	2
0.02374	3
0.02381	10
0.02389	6
0.02396	3
0.02403	3
0.02411	2
0.02418	5
0.02425	3
0.02433	8
0.0244	6
0.02448	5
0.02455	4
0.02463	10
0.0247	3
0.02477	8
0.02485	7
0.02492	8
0.025	8
0.02507	7
0.02515	9
0.02523	4
0.0253	6
0.02538	6
0.02545	3
0.02553	4
0.02561	7
0.02568	6
0.02576	16
0.02583	2
0.02591	6
0.02599	6
0.02607	7
0.02614	10
0.02622	10
0.0263	8
0.02638	5
0.02645	17
0.02653	3
0.02661	9
0.02669	4
0.02677	6
0.02684	8
0.02692	5
0.027	3
0.02708	15
0.02716	2
0.02724	3
0.02732	5
0.0274	2
0.02748	5
0.02756	7
0.02763	10
0.02771	4
0.02779	10
0.02787	3
0.02796	3
0.02804	9
0.02812	4
0.0282	5
0.02828	8
0.02836	2
0.02844	3
0.02852	6
0.0286	7
0.02868	5
0.02877	4
0.02885	8
0.02893	6
0.02901	3
0.02909	6
0.02918	9
0.02926	4
0.02934	6
0.02942	2
0.02951	8
0.02959	5
0.02967	3
0.02976	8
0.02984	7
0.02992	9
0.03001	9
0.03009	4
0.03017	8
0.03026	6
0.03034	10
0.03043	7
0.03051	9
0.0306	2
0.03068	8
0.03077	13
0.03085	10
0.03094	6
0.03102	9
0.03111	7
0.03119	10
0.03128	10
0.03136	5
0.03145	10
0.03154	13
0.03162	5
0.03171	2
0.03179	7
0.03188	6
0.03197	3
0.03205	8
0.03214	2
0.03223	5
0.03232	6
0.0324	4
0.03249	6
0.03258	4
0.03267	4
0.03276	11
0.03284	10
0.03293	6
0.03302	6
0.03311	3
0.0332	10
0.03329	5
0.03337	5
0.03346	5
0.03355	11
0.03364	2
0.03373	10
0.03382	7
0.03391	3
0.034	4
0.03409	4
0.03418	4
0.03427	10
0.03436	8
0.03445	10
0.03454	7
0.03463	3
0.03473	12
0.03482	7
0.03491	3
0.035	8
0.03509	8
0.03518	9
0.03527	8
0.03537	9
0.03546	5
0.03555	7
0.03564	10
0.03573	3
0.03583	7
0.03592	3
0.03601	6
0.03611	9
0.0362	7
0.03629	5
0.03639	6
0.03648	8
0.03657	7
0.03667	14
0.03676	6
0.03686	8
0.03695	5
0.03704	5
0.03714	18
0.03723	8
0.03733	5
0.03742	7
0.03752	1
0.03761	3
0.03771	6
0.0378	4
0.0379	2
0.03799	2
0.03809	5
0.03819	4
0.03828	3
0.03838	3
0.03848	3
0.03857	9
0.03867	13
0.03877	5
0.03886	10
0.03896	6
0.03906	8
0.03915	10
0.03925	6
0.03935	3
0.03945	4
0.03954	5
0.03964	4
0.03974	12
0.03984	3
0.03994	7
0.04004	5
0.04013	9
0.04023	11
0.04033	6
0.04043	7
0.04053	12
0.04063	10
0.04073	7
0.04083	7
0.04093	15
0.04103	6
0.04113	4
0.04123	7
0.04133	7
0.04143	15
0.04153	3
0.04163	6
0.04173	7
0.04183	8
0.04193	6
0.04204	6
0.04214	3
0.04224	12
0.04234	11
0.04244	7
0.04254	7
0.04265	9
0.04275	7
0.04285	9
0.04295	5
0.04306	12
0.04316	9
0.04326	7
0.04336	3
0.04347	5
0.04357	4
0.04367	6
0.04378	6
0.04388	6
0.04399	5
0.04409	4
0.04419	2
0.0443	9
0.0444	7
0.04451	4
0.04461	4
0.04472	8
0.04482	7
0.04493	12
0.04503	3
0.04514	8
0.04524	8
0.04535	10
0.04545	13
0.04556	8
0.04567	9
0.04577	8
0.04588	5
0.04598	5
0.04609	10
0.0462	6
0.0463	9
0.04641	4
0.04652	13
0.04663	9
0.04673	5
0.04684	10
0.04695	4
0.04706	9
0.04716	10
0.04727	3
0.04738	7
0.04749	10
0.0476	3
0.04771	7
0.04781	5
0.04792	5
0.04803	5
0.04814	8
0.04825	4
0.04836	6
0.04847	5
0.04858	9
0.04869	6
0.0488	8
0.04891	8
0.04902	4
0.04913	8
0.04924	6
0.04935	2
0.04946	0
0.04957	3
0.04968	3
0.04979	9
0.04991	6
0.05002	5
0.05013	4
0.05024	4
0.05035	8
0.05046	6
0.05058	6
0.05069	4
0.0508	7
0.05091	8
0.05103	10
0.05114	9
0.05125	8
0.05136	4
0.05148	9
0.05159	10
0.0517	5
0.05182	10
0.05193	6
0.05205	10
0.05216	5
0.05227	11
0.05239	8
0.0525	7
0.05262	6
0.05273	5
0.05285	8
0.05296	5
0.05308	7
0.05319	4
0.05331	5
0.05342	5
0.05354	13
0.05365	9
0.05377	7
0.05389	12
0.054	7
0.05412	6
0.05423	4
0.05435	3
0.05447	8
0.05458	8
0.0547	11
0.05482	4
0.05494	9
0.05505	10
0.05517	6
0.05529	3
0.05541	5
0.05552	9
0.05564	5
0.05576	8
0.05588	9
0.056	3
0.05612	10
0.05623	2
0.05635	5
0.05647	7
0.05659	5
0.05671	3
0.05683	4
0.05695	8
0.05707	5
0.05719	3
0.05731	6
0.05743	4
0.05755	9
0.05767	4
0.05779	7
0.05791	8
0.05803	8
0.05815	10
0.05827	12
0.05839	5
0.05852	5
0.05864	6
0.05876	4
0.05888	13
0.059	10
0.05912	6
0.05925	3
0.05937	8
0.05949	11
0.05961	5
0.05974	7
0.05986	11
0.05998	5
0.06011	5
0.06023	8
0.06035	6
0.06048	5
0.0606	8
0.06072	10
0.06085	6
0.06097	9
0.06109	4
0.06122	9
0.06134	7
0.06147	5
0.06159	3
0.06172	6
0.06184	8
0.06197	1
0.06209	9
0.06222	3
0.06234	6
0.06247	10
0.06259	10
0.06272	5
0.06285	7
0.06297	10
0.0631	6
0.06323	6
0.06335	8
0.06348	13
0.06361	9
0.06373	4
0.06386	8
0.06399	9
0.06411	6
0.06424	6
0.06437	18
0.0645	10
0.06463	4
0.06475	10
0.06488	5
0.06501	9
0.06514	9
0.06527	11
0.0654	4
0.06552	8
0.06565	4
0.06578	10
0.06591	9
0.06604	8
0.06617	7
0.0663	11
0.06643	9
0.06656	7
0.06669	8
0.06682	6
0.06695	10
0.06708	9
0.06721	4
0.06734	6
0.06747	11
0.06761	7
0.06774	8
0.06787	7
0.068	7
0.06813	4
0.06826	9
0.06839	5
0.06853	5
0.06866	11
0.06879	7
0.06892	8
0.06906	4
0.06919	7
0.06932	3
0.06945	10
0.06959	7
0.06972	7
0.06985	3
0.06999	5
0.07012	7
0.07025	4
0.07039	9
0.07052	5
0.07066	7
0.07079	4
0.07093	7
0.07106	10
0.07119	7
0.07133	8
0.07146	6
0.0716	8
0.07174	8
0.07187	8
0.07201	6
0.07214	6
0.07228	12
0.07241	4
0.07255	12
0.07269	8
0.07282	12
0.07296	8
0.07309	7
0.07323	9
0.07337	9
0.07351	8
0.07364	6
0.07378	7
0.07392	7
0.07405	8
0.07419	5
0.07433	5
0.07447	8
0.07461	5
0.07474	8
0.07488	9
0.07502	6
0.07516	6
0.0753	6
0.07544	9
0.07558	5
0.07572	4
0.07586	6
0.07599	9
0.07613	8
0.07627	7
0.07641	6
0.07655	9
0.07669	6
0.07683	9
0.07697	8
0.07712	9
0.07726	8
0.0774	10
0.07754	7
0.07768	3
0.07782	7
0.07796	4
0.0781	5
0.07824	6
0.07839	7
0.07853	11
0.07867	7
0.07881	13
0.07895	10
0.0791	7
0.07924	9
0.07938	7
0.07952	9
0.07967	8
0.07981	11
0.07995	7
0.0801	7
0.08024	8
0.08038	4
0.08053	9
0.08067	4
0.08082	7
0.08096	9
0.0811	5
0.08125	5
0.08139	12
0.08154	4
0.08168	10
0.08183	11
0.08197	6
0.08212	3
0.08226	5
0.08241	6
0.08256	5
0.0827	9
0.08285	9
0.08299	8
0.08314	5
0.08329	12
0.08343	8
0.08358	7
0.08373	5
0.08387	8
0.08402	8
0.08417	8
0.08431	5
0.08446	6
0.08461	6
0.08476	8
0.0849	6
0.08505	12
0.0852	8
0.08535	3
0.0855	13
0.08565	3
0.08579	5
0.08594	7
0.08609	6
0.08624	6
0.08639	5
0.08654	3
0.08669	11
0.08684	3
0.08699	10
0.08714	5
0.08729	8
0.08744	12
0.08759	9
0.08774	6
0.08789	7
0.08804	6
0.08819	4
0.08834	11
0.08849	6
0.08864	16
0.0888	4
0.08895	4
0.0891	7
0.08925	9
0.0894	10
0.08955	5
0.08971	8
0.08986	8
0.09001	6
0.09016	4
0.09032	7
0.09047	5
0.09062	3
0.09078	7
0.09093	5
0.09108	11
0.09124	6
0.09139	10
0.09154	8
0.0917	8
0.09185	4
0.09201	5
0.09216	4
0.09231	7
0.09247	4
0.09262	2
0.09278	12
0.09293	5
0.09309	8
0.09324	5
0.0934	10
0.09356	9
0.09371	3
0.09387	7
0.09402	4
0.09418	1
0.09433	11
0.09449	3
0.09465	9
0.0948	8
0.09496	5
0.09512	0
0.09528	7
0.09543	11
0.09559	14
0.09575	8
0.0959	7
0.09606	9
0.09622	7
0.09638	9
0.09654	5
0.09669	5
0.09685	5
0.09701	5
0.09717	6
0.09733	5
0.09749	8
0.09765	7
0.09781	4
0.09797	7
0.09813	7
0.09828	12
0.09844	5
0.0986	11
0.09876	8
0.09892	7
0.09908	8
0.09925	11
0.09941	7
0.09957	7
0.09973	6
0.09989	7
0.10005	9
0.10021	8
0.10037	11
0.10053	8
0.1007	2
0.10086	8
0.10102	6
0.10118	9
0.10134	7
0.10151	5
0.10167	10
0.10183	7
0.10199	7
0.10216	8
0.10232	7
0.10248	6
0.10265	4
0.10281	7
0.10297	5
0.10314	5
0.1033	8
0.10346	5
0.10363	3
0.10379	7
0.10396	10
0.10412	9
0.10429	6
0.10445	8
0.10462	2
0.10478	9
0.10495	6
0.10511	3
0.10528	11
0.10544	10
0.10561	6
0.10577	8
0.10594	5
0.10611	7
0.10627	7
0.10644	6
0.1066	13
0.10677	11
0.10694	10
0.1071	12
0.10727	11
0.10744	4
0.10761	6
0.10777	15
0.10794	9
0.10811	7
0.10828	7
0.10845	5
0.10861	7
0.10878	5
0.10895	5
0.10912	8
0.10929	7
0.10946	2
0.10962	7
0.10979	3
0.10996	8
0.11013	8
0.1103	3
0.11047	10
0.11064	3
0.11081	10
0.11098	5
0.11115	7
0.11132	4
0.11149	4
0.11166	3
0.11183	3
0.112	7
0.11218	6
0.11235	11
0.11252	3
0.11269	6
0.11286	10
0.11303	4
0.1132	6
0.11338	9
0.11355	8
0.11372	4
0.11389	12
0.11407	9
0.11424	3
0.11441	6
0.11458	4
0.11476	9
0.11493	5
0.1151	6
0.11528	9
0.11545	3
0.11562	10
0.1158	7
0.11597	5
0.11615	13
0.11632	6
0.11649	12
0.11667	9
0.11684	10
0.11702	11
0.11719	13
0.11737	6
0.11754	8
0.11772	6
0.11789	10
0.11807	8
0.11825	6
0.11842	11
0.1186	5
0.11877	5
0.11895	4
0.11913	5
0.1193	8
0.11948	5
0.11966	4
0.11983	6
0.12001	12
0.12019	9
0.12036	7
0.12054	9
0.12072	9
0.1209	4
0.12108	5
0.12125	1
0.12143	5
0.12161	5
0.12179	5
0.12197	10
0.12215	5
0.12232	6
0.1225	6
0.12268	3
0.12286	7
0.12304	6
0.12322	5
0.1234	9
0.12358	9
0.12376	6
0.12394	8
0.12412	4
0.1243	8
0.12448	6
0.12466	11
0.12484	8
0.12502	6
0.1252	7
0.12539	9
0.12557	9
0.12575	3
0.12593	13
0.12611	8
0.12629	12
0.12647	8
0.12666	4
0.12684	6
0.12702	11
0.1272	5
0.12739	8
0.12757	7
0.12775	12
0.12794	11
0.12812	9
0.1283	6
0.12849	9
0.12867	9
0.12885	9
0.12904	4
0.12922	8
0.1294	7
0.12959	2
0.12977	9
0.12996	10
0.13014	8
0.13033	8
0.13051	6
0.1307	4
0.13088	3
0.13107	6
0.13125	7
0.13144	8
0.13162	10
0.13181	8
0.132	9
0.13218	8
0.13237	9
0.13256	9
0.13274	11
0.13293	5
0.13312	4
0.1333	6
0.13349	3
0.13368	9
0.13386	9
0.13405	5
0.13424	10
0.13443	10
0.13461	4
0.1348	6
0.13499	6
0.13518	9
0.13537	5
0.13556	4
0.13575	7
0.13593	3
0.13612	9
0.13631	4
0.1365	14
0.13669	8
0.13688	7
0.13707	8
0.13726	10
0.13745	12
0.13764	9
0.13783	7
0.13802	10
0.13821	11
0.1384	6
0.13859	1
0.13878	7
0.13897	4
0.13917	7
0.13936	4
0.13955	4
0.13974	4
0.13993	7
0.14012	8
0.14032	6
0.14051	2
0.1407	10
0.14089	9
0.14108	7
0.14128	11
0.14147	7
0.14166	12
0.14186	9
0.14205	10
0.14224	8
0.14244	7
0.14263	6
0.14282	11
0.14302	3
0.14321	6
0.1434	7
0.1436	7
0.14379	6
0.14399	5
0.14418	6
0.14438	6
0.14457	7
0.14477	7
0.14496	7
0.14516	2
0.14535	8
0.14555	4
0.14575	5
0.14594	6
0.14614	11
0.14633	5
0.14653	13
0.14673	7
0.14692	12
0.14712	5
0.14732	10
0.14751	6
0.14771	12
0.14791	3
0.1481	9
0.1483	5
0.1485	3
0.1487	11
0.1489	8
0.14909	6
0.14929	10
0.14949	5
0.14969	11
0.14989	5
0.15009	9
0.15029	7
0.15048	6
0.15068	3
0.15088	3
0.15108	4
0.15128	13
0.15148	2
0.15168	8
0.15188	6
0.15208	5
0.15228	10
0.15248	10
0.15268	3
0.15288	7
0.15308	11
0.15328	5
0.15349	6
0.15369	14
0.15389	10
0.15409	6
0.15429	10
0.15449	10
0.15469	9
0.1549	8
0.1551	6
0.1553	14
0.1555	6
0.15571	6
0.15591	9
0.15611	4
0.15631	11
0.15652	5
0.15672	7
0.15692	7
0.15713	7
0.15733	5
0.15753	12
0.15774	7
0.15794	5
0.15815	9
0.15835	14
0.15856	8
0.15876	3
0.15896	5
0.15917	16
0.15937	4
0.15958	10
0.15978	7
0.15999	15
0.1602	10
0.1604	6
0.16061	8
0.16081	5
0.16102	9
0.16123	4
0.16143	11
0.16164	11
0.16184	7
0.16205	7
0.16226	3
0.16247	6
0.16267	4
0.16288	6
0.16309	8
0.16329	6
0.1635	7
0.16371	8
0.16392	11
0.16413	2
0.16433	2
0.16454	5
0.16475	6
0.16496	6
0.16517	12
0.16538	7
0.16559	8
0.1658	3
0.166	4
0.16621	14
0.16642	8
0.16663	15
0.16684	8
0.16705	7
0.16726	13
0.16747	6
0.16768	5
0.16789	9
0.16811	9
0.16832	6
0.16853	12
0.16874	12
0.16895	8
0.16916	6
0.16937	13
0.16958	7
0.1698	9
0.17001	10
0.17022	7
0.17043	5
0.17064	9
0.17086	12
0.17107	9
0.17128	7
0.17149	6
0.17171	7
0.17192	7
0.17213	12
0.17235	10
0.17256	7
0.17277	10
0.17299	3
0.1732	8
0.17342	4
0.17363	4
0.17384	8
0.17406	5
0.17427	7
0.17449	3
0.1747	10
0.17492	6
0.17513	9
0.17535	4
0.17556	8
0.17578	6
0.17599	10
0.17621	10
0.17643	3
0.17664	4
0.17686	3
0.17707	5
0.17729	7
0.17751	6
0.17772	5
0.17794	5
0.17816	6
0.17838	11
0.17859	13
0.17881	3
0.17903	11
0.17925	5
0.17946	9
0.17968	4
0.1799	9
0.18012	12
[truncated: 54,001 more rows]

[truncated: 80 more sheets: Fig. 3g, Fig. 3i, Fig. 4a, Fig. 4b, Fig. 4d, Fig. 4e, Fig. 4f, Supplementary Figure 6a, Supplementary Figure 6b, Supplementary Figure 6c, Supplementary Figure 9a, Supplementary Figure 9b, Supplementary Figure 9c, Supplementary Figure 10a, Supplementary Figure 10b, Supplementary Figure 10c, Supplementary Figure 15, Supplementary Figure 19, Supplementary Figure 20a, Supplementary Figure 20b …]
